# Supplementary material for: Linking gut microbiota, metabolic syndrome and economic status based on a population-level analysis
Source: Microbiome. 2018 Sep 24;6:172. doi: 10.1186/s40168-018-0557-6 (PMC6154942; doi:10.1186/s40168-018-0557-6)
Supplement: Supplementary file 2 — Supplementary Tables S1-S13. (XLSX 1996 kb) [file 40168_2018_557_MOESM2_ESM.xlsx]

## Sheet: Table S1
Table S1. Associations between OTUs and subjects' medical metadata determined by MaAsLin (multivariate association analysis) adjusted by age, gender, Bristol stool scale and geographic locations.
Metadata	OTU ID in Greengenes	Coefficient	Correlation direction	Q.value	Phylum	Class	Order	Family	Genus	Species
MetSy	OTU4383052	0.00142944	Positive	0.0414403	p__Actinobacteria	c__Actinobacteria	o__Actinomycetales	f__Actinomycetaceae	g__Actinomyces	s__
TG	OTU4383052	0.000741735	Positive	3.42411e-06	p__Actinobacteria	c__Actinobacteria	o__Actinomycetales	f__Actinomycetaceae	g__Actinomyces	s__
TG	OTU4336070	6.00152e-06	Positive	0.0191556	p__Actinobacteria	c__Actinobacteria	o__Actinomycetales	f__Actinomycetaceae	g__Actinomyces	s__
TG	OTU4456894	0.000274082	Positive	0.00394134	p__Actinobacteria	c__Actinobacteria	o__Actinomycetales	f__Brevibacteriaceae	g__Brevibacterium	s__aureum
waist	OTU4456894	5.13949e-05	Positive	0.000575489	p__Actinobacteria	c__Actinobacteria	o__Actinomycetales	f__Brevibacteriaceae	g__Brevibacterium	s__aureum
MetSy	OTU4432889	1.58129e-05	Positive	0.0188543	p__Actinobacteria	c__Actinobacteria	o__Actinomycetales	f__Intrasporangiaceae	g__Knoellia	s__subterranea
TG	OTU4432889	4.41165e-06	Positive	0.0103644	p__Actinobacteria	c__Actinobacteria	o__Actinomycetales	f__Intrasporangiaceae	g__Knoellia	s__subterranea
MetSy	OTU4264281	0.00134818	Positive	8.6166e-05	p__Actinobacteria	c__Actinobacteria	o__Actinomycetales	f__Nocardiopsaceae	g__Prauseria	s__
TG	OTU4264281	0.000629367	Positive	4.54696e-14	p__Actinobacteria	c__Actinobacteria	o__Actinomycetales	f__Nocardiopsaceae	g__Prauseria	s__
FBG	OTU4264281	0.00024697	Positive	0.00550729	p__Actinobacteria	c__Actinobacteria	o__Actinomycetales	f__Nocardiopsaceae	g__Prauseria	s__
waist	OTU4264281	7.09743e-05	Positive	3.73911e-07	p__Actinobacteria	c__Actinobacteria	o__Actinomycetales	f__Nocardiopsaceae	g__Prauseria	s__
waist	OTU728860	6.86858e-07	Positive	0.00195989	p__Actinobacteria	c__Actinobacteria	o__Actinomycetales	f__Pseudonocardiaceae	g__Prauserella	s__rugosa
MetSy	OTU922362	2.58408e-05	Positive	0.0242541	p__Actinobacteria	c__Actinobacteria	o__Actinomycetales	f__Pseudonocardiaceae	g__Saccharopolyspora	s__
TG	OTU922362	8.22711e-06	Positive	0.0038562	p__Actinobacteria	c__Actinobacteria	o__Actinomycetales	f__Pseudonocardiaceae	g__Saccharopolyspora	s__
TG	OTU4386971	5.27065e-06	Positive	0.0255352	p__Actinobacteria	c__Actinobacteria	o__Actinomycetales	f__Pseudonocardiaceae	g__Saccharopolyspora	s__
waist	OTU4386971	1.28033e-06	Positive	0.000256698	p__Actinobacteria	c__Actinobacteria	o__Actinomycetales	f__Pseudonocardiaceae	g__Saccharopolyspora	s__
FBG	OTU4413347	0.00166286	Positive	0.000981154	p__Actinobacteria	c__Actinobacteria	o__Bifidobacteriales	f__Bifidobacteriaceae	g__Bifidobacterium	s__
FBG	OTU825808	0.000237617	Positive	0.0328168	p__Actinobacteria	c__Actinobacteria	o__Bifidobacteriales	f__Bifidobacteriaceae	g__Bifidobacterium	s__
FBG	OTU132041	8.71238e-06	Positive	0.00471689	p__Actinobacteria	c__Actinobacteria	o__Bifidobacteriales	f__Bifidobacteriaceae	g__Bifidobacterium	s__
FBG	OTU4335781	5.32648e-06	Positive	0.00199238	p__Actinobacteria	c__Actinobacteria	o__Bifidobacteriales	f__Bifidobacteriaceae	g__Bifidobacterium	s__
HDL	OTU825808	-0.000740814	Negative	0.0490195	p__Actinobacteria	c__Actinobacteria	o__Bifidobacteriales	f__Bifidobacteriaceae	g__Bifidobacterium	s__
TG	OTU4347159	2.44723e-05	Positive	1.26335e-06	p__Actinobacteria	c__Actinobacteria	o__Bifidobacteriales	f__Bifidobacteriaceae	g__Bifidobacterium	s__adolescentis
FBG	OTU4347159	2.39935e-05	Positive	4.73793e-07	p__Actinobacteria	c__Actinobacteria	o__Bifidobacteriales	f__Bifidobacteriaceae	g__Bifidobacterium	s__adolescentis
FBG	OTU4426298	0.000463719	Positive	0.000153222	p__Actinobacteria	c__Actinobacteria	o__Bifidobacteriales	f__Bifidobacteriaceae	g__Bifidobacterium	s__animalis
FBG	OTU72820	8.5299e-06	Positive	0.00257979	p__Actinobacteria	c__Actinobacteria	o__Bifidobacteriales	f__Bifidobacteriaceae	g__Bifidobacterium	s__longum
MetSy	OTU251702	0.000978052	Positive	0.0306168	p__Actinobacteria	c__Coriobacteriia	o__Coriobacteriales	f__Coriobacteriaceae	g__Atopobium	s__rimae
TG	OTU251702	0.000493632	Positive	1.93044e-06	p__Actinobacteria	c__Coriobacteriia	o__Coriobacteriales	f__Coriobacteriaceae	g__Atopobium	s__rimae
waist	OTU251702	5.38712e-05	Positive	0.00250183	p__Actinobacteria	c__Coriobacteriia	o__Coriobacteriales	f__Coriobacteriaceae	g__Atopobium	s__rimae
waist	OTU4481613	9.33219e-05	Positive	0.0285349	p__Actinobacteria	c__Coriobacteriia	o__Coriobacteriales	f__Coriobacteriaceae	g__Collinsella	s__aerofaciens
MetSy	OTU288004	0.00020007	Positive	0.00599494	p__Actinobacteria	c__Coriobacteriia	o__Coriobacteriales	f__Coriobacteriaceae	g__Collinsella	s__stercoris
FBG	OTU288004	4.21953e-05	Positive	0.0228115	p__Actinobacteria	c__Coriobacteriia	o__Coriobacteriales	f__Coriobacteriaceae	g__Collinsella	s__stercoris
waist	OTU288004	7.97567e-06	Positive	0.00967884	p__Actinobacteria	c__Coriobacteriia	o__Coriobacteriales	f__Coriobacteriaceae	g__Collinsella	s__stercoris
MetSy	OTU4393532	0.00160155	Positive	0.0197638	p__Actinobacteria	c__Coriobacteriia	o__Coriobacteriales	f__Coriobacteriaceae	g__Eggerthella	s__lenta
TG	OTU4393532	0.000833632	Positive	1.36307e-07	p__Actinobacteria	c__Coriobacteriia	o__Coriobacteriales	f__Coriobacteriaceae	g__Eggerthella	s__lenta
waist	OTU4393532	6.41914e-05	Positive	0.0273233	p__Actinobacteria	c__Coriobacteriia	o__Coriobacteriales	f__Coriobacteriaceae	g__Eggerthella	s__lenta
MetSy	OTU4337197	0.000808911	Positive	0.0414003	p__Bacteroidetes	c__[Saprospirae]	o__[Saprospirales]	f__Chitinophagaceae	g__	s__
TG	OTU4337197	0.000229843	Positive	0.0232718	p__Bacteroidetes	c__[Saprospirae]	o__[Saprospirales]	f__Chitinophagaceae	g__	s__
MetSy	OTU4394913	0.00844484	Positive	0.00338845	p__Bacteroidetes	c__[Saprospirae]	o__[Saprospirales]	f__Chitinophagaceae	g__Sediminibacterium	s__
TG	OTU4394913	0.00321778	Positive	4.65845e-06	p__Bacteroidetes	c__[Saprospirae]	o__[Saprospirales]	f__Chitinophagaceae	g__Sediminibacterium	s__
waist	OTU4394913	0.000464074	Positive	5.65616e-05	p__Bacteroidetes	c__[Saprospirae]	o__[Saprospirales]	f__Chitinophagaceae	g__Sediminibacterium	s__
MetSy	OTU2373126	1.68639e-05	Positive	0.0114918	p__Bacteroidetes	c__[Saprospirae]	o__[Saprospirales]	f__Chitinophagaceae	g__Sediminibacterium	s__
TG	OTU2373126	3.92081e-06	Positive	0.0278602	p__Bacteroidetes	c__[Saprospirae]	o__[Saprospirales]	f__Chitinophagaceae	g__Sediminibacterium	s__
waist	OTU2373126	9.36972e-07	Positive	0.000408949	p__Bacteroidetes	c__[Saprospirae]	o__[Saprospirales]	f__Chitinophagaceae	g__Sediminibacterium	s__
waist	OTU50765	5.03499e-07	Positive	0.00646432	p__Bacteroidetes	c__[Saprospirae]	o__[Saprospirales]	f__Chitinophagaceae	g__Sediminibacterium	s__
waist	OTU4470870	-0.000144485	Negative	0.00161438	p__Bacteroidetes	c__Bacteroidia	o__Bacteroidales	f__[Barnesiellaceae]	g__	s__
FBG	OTU4470870	-0.000605471	Negative	0.0362786	p__Bacteroidetes	c__Bacteroidia	o__Bacteroidales	f__[Barnesiellaceae]	g__	s__
TG	OTU4470870	-0.00105869	Negative	0.000124505	p__Bacteroidetes	c__Bacteroidia	o__Bacteroidales	f__[Barnesiellaceae]	g__	s__
MetSy	OTU4470870	-0.00338551	Negative	0.00199238	p__Bacteroidetes	c__Bacteroidia	o__Bacteroidales	f__[Barnesiellaceae]	g__	s__
HDL	OTU4420669	0.00102574	Positive	0.00522062	p__Bacteroidetes	c__Bacteroidia	o__Bacteroidales	f__[Odoribacteraceae]	g__Butyricimonas	s__
HDL	OTU208479	1.06084e-05	Positive	0.0105849	p__Bacteroidetes	c__Bacteroidia	o__Bacteroidales	f__[Odoribacteraceae]	g__Butyricimonas	s__
SBP	OTU208479	-2.98229e-07	Negative	0.00436382	p__Bacteroidetes	c__Bacteroidia	o__Bacteroidales	f__[Odoribacteraceae]	g__Butyricimonas	s__
DBP	OTU208479	-3.98008e-07	Negative	0.0363493	p__Bacteroidetes	c__Bacteroidia	o__Bacteroidales	f__[Odoribacteraceae]	g__Butyricimonas	s__
waist	OTU208479	-8.11776e-07	Negative	3.92276e-05	p__Bacteroidetes	c__Bacteroidia	o__Bacteroidales	f__[Odoribacteraceae]	g__Butyricimonas	s__
waist	OTU190639	-1.78795e-06	Negative	0.000907602	p__Bacteroidetes	c__Bacteroidia	o__Bacteroidales	f__[Odoribacteraceae]	g__Butyricimonas	s__
waist	OTU124470	-2.75529e-06	Negative	0.000104253	p__Bacteroidetes	c__Bacteroidia	o__Bacteroidales	f__[Odoribacteraceae]	g__Butyricimonas	s__
TG	OTU124470	-1.19171e-05	Negative	0.0114374	p__Bacteroidetes	c__Bacteroidia	o__Bacteroidales	f__[Odoribacteraceae]	g__Butyricimonas	s__
MetSy	OTU208479	-1.24294e-05	Negative	0.0150841	p__Bacteroidetes	c__Bacteroidia	o__Bacteroidales	f__[Odoribacteraceae]	g__Butyricimonas	s__
SBP	OTU4420669	-2.22147e-05	Negative	0.023704	p__Bacteroidetes	c__Bacteroidia	o__Bacteroidales	f__[Odoribacteraceae]	g__Butyricimonas	s__
SBP	OTU3117556	-6.67351e-05	Negative	7.66847e-05	p__Bacteroidetes	c__Bacteroidia	o__Bacteroidales	f__[Odoribacteraceae]	g__Butyricimonas	s__
waist	OTU4420669	-7.04415e-05	Negative	7.83525e-05	p__Bacteroidetes	c__Bacteroidia	o__Bacteroidales	f__[Odoribacteraceae]	g__Butyricimonas	s__
DBP	OTU3117556	-9.8501e-05	Negative	0.000909897	p__Bacteroidetes	c__Bacteroidia	o__Bacteroidales	f__[Odoribacteraceae]	g__Butyricimonas	s__
waist	OTU3117556	-0.00020014	Negative	4.20794e-10	p__Bacteroidetes	c__Bacteroidia	o__Bacteroidales	f__[Odoribacteraceae]	g__Butyricimonas	s__
TG	OTU4420669	-0.000316021	Negative	0.00706371	p__Bacteroidetes	c__Bacteroidia	o__Bacteroidales	f__[Odoribacteraceae]	g__Butyricimonas	s__
TG	OTU3117556	-0.00091206	Negative	8.43656e-06	p__Bacteroidetes	c__Bacteroidia	o__Bacteroidales	f__[Odoribacteraceae]	g__Butyricimonas	s__
MetSy	OTU4420669	-0.0012354	Negative	0.00599494	p__Bacteroidetes	c__Bacteroidia	o__Bacteroidales	f__[Odoribacteraceae]	g__Butyricimonas	s__
MetSy	OTU3117556	-0.00321794	Negative	5.6525e-05	p__Bacteroidetes	c__Bacteroidia	o__Bacteroidales	f__[Odoribacteraceae]	g__Butyricimonas	s__
waist	OTU4472721	-2.97869e-07	Negative	0.000612786	p__Bacteroidetes	c__Bacteroidia	o__Bacteroidales	f__[Odoribacteraceae]	g__Odoribacter	s__
TG	OTU4472721	-1.17796e-06	Negative	0.0464226	p__Bacteroidetes	c__Bacteroidia	o__Bacteroidales	f__[Odoribacteraceae]	g__Odoribacter	s__
MetSy	OTU4472721	-5.01835e-06	Negative	0.0242541	p__Bacteroidetes	c__Bacteroidia	o__Bacteroidales	f__[Odoribacteraceae]	g__Odoribacter	s__
SBP	OTU4454586	-3.99296e-05	Negative	0.00412723	p__Bacteroidetes	c__Bacteroidia	o__Bacteroidales	f__[Odoribacteraceae]	g__Odoribacter	s__
DBP	OTU4454586	-6.66253e-05	Negative	0.00558089	p__Bacteroidetes	c__Bacteroidia	o__Bacteroidales	f__[Odoribacteraceae]	g__Odoribacter	s__
waist	OTU4454586	-0.000193936	Negative	3.798e-15	p__Bacteroidetes	c__Bacteroidia	o__Bacteroidales	f__[Odoribacteraceae]	g__Odoribacter	s__
TG	OTU4454586	-0.000872385	Negative	3.5216e-08	p__Bacteroidetes	c__Bacteroidia	o__Bacteroidales	f__[Odoribacteraceae]	g__Odoribacter	s__
MetSy	OTU4454586	-0.00352137	Negative	5.94646e-09	p__Bacteroidetes	c__Bacteroidia	o__Bacteroidales	f__[Odoribacteraceae]	g__Odoribacter	s__
TG	OTU750071	-0.000667335	Negative	0.00910096	p__Bacteroidetes	c__Bacteroidia	o__Bacteroidales	f__[Paraprevotellaceae]	g__	s__
HDL	OTU4468234	0.0113245	Positive	0.0118434	p__Bacteroidetes	c__Bacteroidia	o__Bacteroidales	f__Bacteroidaceae	g__Bacteroides	s__
HDL	OTU4463892	0.00225449	Positive	0.0142219	p__Bacteroidetes	c__Bacteroidia	o__Bacteroidales	f__Bacteroidaceae	g__Bacteroides	s__
HDL	OTU4457872	0.00128009	Positive	0.00103617	p__Bacteroidetes	c__Bacteroidia	o__Bacteroidales	f__Bacteroidaceae	g__Bacteroides	s__
HDL	OTU4484034	0.00101452	Positive	0.0103449	p__Bacteroidetes	c__Bacteroidia	o__Bacteroidales	f__Bacteroidaceae	g__Bacteroides	s__
HDL	OTU1944498	0.000976528	Positive	0.0248588	p__Bacteroidetes	c__Bacteroidia	o__Bacteroidales	f__Bacteroidaceae	g__Bacteroides	s__
HDL	OTU4401580	0.000959232	Positive	0.00229626	p__Bacteroidetes	c__Bacteroidia	o__Bacteroidales	f__Bacteroidaceae	g__Bacteroides	s__
HDL	OTU3943182	0.000945537	Positive	0.00553939	p__Bacteroidetes	c__Bacteroidia	o__Bacteroidales	f__Bacteroidaceae	g__Bacteroides	s__
HDL	OTU183662	0.00090736	Positive	0.000300983	p__Bacteroidetes	c__Bacteroidia	o__Bacteroidales	f__Bacteroidaceae	g__Bacteroides	s__
HDL	OTU577170	0.000815268	Positive	0.00121053	p__Bacteroidetes	c__Bacteroidia	o__Bacteroidales	f__Bacteroidaceae	g__Bacteroides	s__
HDL	OTU193591	0.000681411	Positive	0.0217663	p__Bacteroidetes	c__Bacteroidia	o__Bacteroidales	f__Bacteroidaceae	g__Bacteroides	s__
HDL	OTU1508541	0.000658589	Positive	0.0288273	p__Bacteroidetes	c__Bacteroidia	o__Bacteroidales	f__Bacteroidaceae	g__Bacteroides	s__
HDL	OTU3472078	0.000640118	Positive	0.0312158	p__Bacteroidetes	c__Bacteroidia	o__Bacteroidales	f__Bacteroidaceae	g__Bacteroides	s__
HDL	OTU175535	0.000584596	Positive	0.033881	p__Bacteroidetes	c__Bacteroidia	o__Bacteroidales	f__Bacteroidaceae	g__Bacteroides	s__
HDL	OTU4435396	0.000560006	Positive	0.0452492	p__Bacteroidetes	c__Bacteroidia	o__Bacteroidales	f__Bacteroidaceae	g__Bacteroides	s__
HDL	OTU2920309	0.000462212	Positive	0.0365829	p__Bacteroidetes	c__Bacteroidia	o__Bacteroidales	f__Bacteroidaceae	g__Bacteroides	s__
FBG	OTU178478	1.44628e-05	Positive	7.94186e-06	p__Bacteroidetes	c__Bacteroidia	o__Bacteroidales	f__Bacteroidaceae	g__Bacteroides	s__
HDL	OTU3304236	6.15245e-06	Positive	0.0108374	p__Bacteroidetes	c__Bacteroidia	o__Bacteroidales	f__Bacteroidaceae	g__Bacteroides	s__
SBP	OTU176230	-9.41489e-08	Negative	0.0468332	p__Bacteroidetes	c__Bacteroidia	o__Bacteroidales	f__Bacteroidaceae	g__Bacteroides	s__
SBP	OTU313764	-9.9409e-08	Negative	0.0496793	p__Bacteroidetes	c__Bacteroidia	o__Bacteroidales	f__Bacteroidaceae	g__Bacteroides	s__
SBP	OTU3262406	-1.64323e-07	Negative	0.00921107	p__Bacteroidetes	c__Bacteroidia	o__Bacteroidales	f__Bacteroidaceae	g__Bacteroides	s__
SBP	OTU345637	-1.96971e-07	Negative	0.01382	p__Bacteroidetes	c__Bacteroidia	o__Bacteroidales	f__Bacteroidaceae	g__Bacteroides	s__
waist	OTU177150	-2.02063e-07	Negative	0.0373211	p__Bacteroidetes	c__Bacteroidia	o__Bacteroidales	f__Bacteroidaceae	g__Bacteroides	s__
DBP	OTU313764	-2.03263e-07	Negative	0.0148819	p__Bacteroidetes	c__Bacteroidia	o__Bacteroidales	f__Bacteroidaceae	g__Bacteroides	s__
SBP	OTU4483963	-2.21634e-07	Negative	0.0094287	p__Bacteroidetes	c__Bacteroidia	o__Bacteroidales	f__Bacteroidaceae	g__Bacteroides	s__
waist	OTU3940440	-2.45608e-07	Negative	0.041873	p__Bacteroidetes	c__Bacteroidia	o__Bacteroidales	f__Bacteroidaceae	g__Bacteroides	s__
DBP	OTU3262406	-2.66305e-07	Negative	0.0151183	p__Bacteroidetes	c__Bacteroidia	o__Bacteroidales	f__Bacteroidaceae	g__Bacteroides	s__
DBP	OTU345637	-2.95347e-07	Negative	0.0369039	p__Bacteroidetes	c__Bacteroidia	o__Bacteroidales	f__Bacteroidaceae	g__Bacteroides	s__
waist	OTU199190	-3.12831e-07	Negative	0.0205485	p__Bacteroidetes	c__Bacteroidia	o__Bacteroidales	f__Bacteroidaceae	g__Bacteroides	s__
SBP	OTU4437814	-3.20861e-07	Negative	0.0368251	p__Bacteroidetes	c__Bacteroidia	o__Bacteroidales	f__Bacteroidaceae	g__Bacteroides	s__
waist	OTU313764	-3.24888e-07	Negative	0.000363665	p__Bacteroidetes	c__Bacteroidia	o__Bacteroidales	f__Bacteroidaceae	g__Bacteroides	s__
waist	OTU2696706	-3.29986e-07	Negative	0.0295369	p__Bacteroidetes	c__Bacteroidia	o__Bacteroidales	f__Bacteroidaceae	g__Bacteroides	s__
waist	OTU4424408	-3.41836e-07	Negative	0.0111435	p__Bacteroidetes	c__Bacteroidia	o__Bacteroidales	f__Bacteroidaceae	g__Bacteroides	s__
waist	OTU1749079	-3.47239e-07	Negative	0.0038562	p__Bacteroidetes	c__Bacteroidia	o__Bacteroidales	f__Bacteroidaceae	g__Bacteroides	s__
waist	OTU3195932	-3.56748e-07	Negative	0.0481488	p__Bacteroidetes	c__Bacteroidia	o__Bacteroidales	f__Bacteroidaceae	g__Bacteroides	s__
SBP	OTU4378081	-3.59737e-07	Negative	0.00161438	p__Bacteroidetes	c__Bacteroidia	o__Bacteroidales	f__Bacteroidaceae	g__Bacteroides	s__
waist	OTU3304236	-3.7686e-07	Negative	0.00157623	p__Bacteroidetes	c__Bacteroidia	o__Bacteroidales	f__Bacteroidaceae	g__Bacteroides	s__
waist	OTU176230	-4.3561e-07	Negative	8.34954e-08	p__Bacteroidetes	c__Bacteroidia	o__Bacteroidales	f__Bacteroidaceae	g__Bacteroides	s__
waist	OTU4483963	-4.48029e-07	Negative	0.00822954	p__Bacteroidetes	c__Bacteroidia	o__Bacteroidales	f__Bacteroidaceae	g__Bacteroides	s__
SBP	OTU192070	-5.03584e-07	Negative	0.0046503	p__Bacteroidetes	c__Bacteroidia	o__Bacteroidales	f__Bacteroidaceae	g__Bacteroides	s__
DBP	OTU4437814	-5.3166e-07	Negative	0.0452492	p__Bacteroidetes	c__Bacteroidia	o__Bacteroidales	f__Bacteroidaceae	g__Bacteroides	s__
DBP	OTU4378081	-5.50047e-07	Negative	0.00604237	p__Bacteroidetes	c__Bacteroidia	o__Bacteroidales	f__Bacteroidaceae	g__Bacteroides	s__
waist	OTU3262406	-5.53845e-07	Negative	1.363e-06	p__Bacteroidetes	c__Bacteroidia	o__Bacteroidales	f__Bacteroidaceae	g__Bacteroides	s__
waist	OTU4435784	-5.71838e-07	Negative	0.0228843	p__Bacteroidetes	c__Bacteroidia	o__Bacteroidales	f__Bacteroidaceae	g__Bacteroides	s__
waist	OTU4437814	-6.23577e-07	Negative	0.0424885	p__Bacteroidetes	c__Bacteroidia	o__Bacteroidales	f__Bacteroidaceae	g__Bacteroides	s__
waist	OTU4416614	-6.36491e-07	Negative	0.0332075	p__Bacteroidetes	c__Bacteroidia	o__Bacteroidales	f__Bacteroidaceae	g__Bacteroides	s__
DBP	OTU192070	-7.5463e-07	Negative	0.0164038	p__Bacteroidetes	c__Bacteroidia	o__Bacteroidales	f__Bacteroidaceae	g__Bacteroides	s__
waist	OTU192070	-7.69088e-07	Negative	0.0404318	p__Bacteroidetes	c__Bacteroidia	o__Bacteroidales	f__Bacteroidaceae	g__Bacteroides	s__
waist	OTU345637	-7.77777e-07	Negative	5.05387e-08	p__Bacteroidetes	c__Bacteroidia	o__Bacteroidales	f__Bacteroidaceae	g__Bacteroides	s__
waist	OTU4421070	-8.92108e-07	Negative	0.012388	p__Bacteroidetes	c__Bacteroidia	o__Bacteroidales	f__Bacteroidaceae	g__Bacteroides	s__
waist	OTU4378081	-9.28558e-07	Negative	1.93641e-05	p__Bacteroidetes	c__Bacteroidia	o__Bacteroidales	f__Bacteroidaceae	g__Bacteroides	s__
waist	OTU193233	-1.42876e-06	Negative	5.02567e-07	p__Bacteroidetes	c__Bacteroidia	o__Bacteroidales	f__Bacteroidaceae	g__Bacteroides	s__
TG	OTU345637	-2.62132e-06	Negative	0.00701397	p__Bacteroidetes	c__Bacteroidia	o__Bacteroidales	f__Bacteroidaceae	g__Bacteroides	s__
SBP	OTU732765	-3.72131e-06	Negative	0.0169788	p__Bacteroidetes	c__Bacteroidia	o__Bacteroidales	f__Bacteroidaceae	g__Bacteroides	s__
MetSy	OTU176230	-4.4656e-06	Negative	0.0472138	p__Bacteroidetes	c__Bacteroidia	o__Bacteroidales	f__Bacteroidaceae	g__Bacteroides	s__
TG	OTU193233	-4.56405e-06	Negative	0.021397	p__Bacteroidetes	c__Bacteroidia	o__Bacteroidales	f__Bacteroidaceae	g__Bacteroides	s__
MetSy	OTU345637	-8.36997e-06	Negative	0.0317474	p__Bacteroidetes	c__Bacteroidia	o__Bacteroidales	f__Bacteroidaceae	g__Bacteroides	s__
SBP	OTU2920309	-1.28945e-05	Negative	0.0209159	p__Bacteroidetes	c__Bacteroidia	o__Bacteroidales	f__Bacteroidaceae	g__Bacteroides	s__
SBP	OTU4446898	-1.41516e-05	Negative	0.0436606	p__Bacteroidetes	c__Bacteroidia	o__Bacteroidales	f__Bacteroidaceae	g__Bacteroides	s__
MetSy	OTU4378081	-1.54081e-05	Negative	0.00534859	p__Bacteroidetes	c__Bacteroidia	o__Bacteroidales	f__Bacteroidaceae	g__Bacteroides	s__
SBP	OTU189920	-1.68567e-05	Negative	0.0226387	p__Bacteroidetes	c__Bacteroidia	o__Bacteroidales	f__Bacteroidaceae	g__Bacteroides	s__
SBP	OTU3472078	-1.83171e-05	Negative	0.0138674	p__Bacteroidetes	c__Bacteroidia	o__Bacteroidales	f__Bacteroidaceae	g__Bacteroides	s__
SBP	OTU4366391	-1.99599e-05	Negative	0.00030859	p__Bacteroidetes	c__Bacteroidia	o__Bacteroidales	f__Bacteroidaceae	g__Bacteroides	s__
SBP	OTU3943182	-2.26615e-05	Negative	0.0108374	p__Bacteroidetes	c__Bacteroidia	o__Bacteroidales	f__Bacteroidaceae	g__Bacteroides	s__
SBP	OTU190309	-2.43014e-05	Negative	1.70004e-05	p__Bacteroidetes	c__Bacteroidia	o__Bacteroidales	f__Bacteroidaceae	g__Bacteroides	s__
DBP	OTU2920309	-2.51296e-05	Negative	0.00691661	p__Bacteroidetes	c__Bacteroidia	o__Bacteroidales	f__Bacteroidaceae	g__Bacteroides	s__
DBP	OTU4366391	-2.51715e-05	Negative	0.0123459	p__Bacteroidetes	c__Bacteroidia	o__Bacteroidales	f__Bacteroidaceae	g__Bacteroides	s__
SBP	OTU4401580	-2.52027e-05	Negative	0.00176459	p__Bacteroidetes	c__Bacteroidia	o__Bacteroidales	f__Bacteroidaceae	g__Bacteroides	s__
SBP	OTU4420408	-2.53938e-05	Negative	5.9951e-05	p__Bacteroidetes	c__Bacteroidia	o__Bacteroidales	f__Bacteroidaceae	g__Bacteroides	s__
waist	OTU4189999	-2.62762e-05	Negative	0.0147556	p__Bacteroidetes	c__Bacteroidia	o__Bacteroidales	f__Bacteroidaceae	g__Bacteroides	s__
SBP	OTU4439360	-2.6973e-05	Negative	0.000133174	p__Bacteroidetes	c__Bacteroidia	o__Bacteroidales	f__Bacteroidaceae	g__Bacteroides	s__
SBP	OTU3154070	-2.81069e-05	Negative	0.000365028	p__Bacteroidetes	c__Bacteroidia	o__Bacteroidales	f__Bacteroidaceae	g__Bacteroides	s__
SBP	OTU4278525	-3.02275e-05	Negative	1.60226e-06	p__Bacteroidetes	c__Bacteroidia	o__Bacteroidales	f__Bacteroidaceae	g__Bacteroides	s__
waist	OTU1919007	-3.05678e-05	Negative	0.00187593	p__Bacteroidetes	c__Bacteroidia	o__Bacteroidales	f__Bacteroidaceae	g__Bacteroides	s__
DBP	OTU3943182	-3.15961e-05	Negative	0.0481307	p__Bacteroidetes	c__Bacteroidia	o__Bacteroidales	f__Bacteroidaceae	g__Bacteroides	s__
DBP	OTU3472078	-3.28938e-05	Negative	0.00926607	p__Bacteroidetes	c__Bacteroidia	o__Bacteroidales	f__Bacteroidaceae	g__Bacteroides	s__
DBP	OTU4278525	-3.31011e-05	Negative	0.0045102	p__Bacteroidetes	c__Bacteroidia	o__Bacteroidales	f__Bacteroidaceae	g__Bacteroides	s__
waist	OTU3426658	-3.45407e-05	Negative	0.00773592	p__Bacteroidetes	c__Bacteroidia	o__Bacteroidales	f__Bacteroidaceae	g__Bacteroides	s__
SBP	OTU175535	-3.47381e-05	Negative	1.69844e-08	p__Bacteroidetes	c__Bacteroidia	o__Bacteroidales	f__Bacteroidaceae	g__Bacteroides	s__
SBP	OTU4484034	-3.52051e-05	Negative	0.000248169	p__Bacteroidetes	c__Bacteroidia	o__Bacteroidales	f__Bacteroidaceae	g__Bacteroides	s__
waist	OTU4476578	-3.65997e-05	Negative	0.000644341	p__Bacteroidetes	c__Bacteroidia	o__Bacteroidales	f__Bacteroidaceae	g__Bacteroides	s__
DBP	OTU4401580	-3.70573e-05	Negative	0.00943988	p__Bacteroidetes	c__Bacteroidia	o__Bacteroidales	f__Bacteroidaceae	g__Bacteroides	s__
DBP	OTU190309	-3.86834e-05	Negative	8.20194e-05	p__Bacteroidetes	c__Bacteroidia	o__Bacteroidales	f__Bacteroidaceae	g__Bacteroides	s__
waist	OTU4417335	-4.11707e-05	Negative	0.019368	p__Bacteroidetes	c__Bacteroidia	o__Bacteroidales	f__Bacteroidaceae	g__Bacteroides	s__
SBP	OTU4437362	-4.17469e-05	Negative	0.000906009	p__Bacteroidetes	c__Bacteroidia	o__Bacteroidales	f__Bacteroidaceae	g__Bacteroides	s__
DBP	OTU3154070	-4.17967e-05	Negative	0.00251822	p__Bacteroidetes	c__Bacteroidia	o__Bacteroidales	f__Bacteroidaceae	g__Bacteroides	s__
DBP	OTU1944498	-4.22649e-05	Negative	0.0285349	p__Bacteroidetes	c__Bacteroidia	o__Bacteroidales	f__Bacteroidaceae	g__Bacteroides	s__
SBP	OTU2388617	-4.29923e-05	Negative	0.0199697	p__Bacteroidetes	c__Bacteroidia	o__Bacteroidales	f__Bacteroidaceae	g__Bacteroides	s__
waist	OTU189920	-4.44218e-05	Negative	0.00135038	p__Bacteroidetes	c__Bacteroidia	o__Bacteroidales	f__Bacteroidaceae	g__Bacteroides	s__
waist	OTU4435396	-4.60227e-05	Negative	0.000397282	p__Bacteroidetes	c__Bacteroidia	o__Bacteroidales	f__Bacteroidaceae	g__Bacteroides	s__
waist	OTU577170	-4.68098e-05	Negative	0.000214616	p__Bacteroidetes	c__Bacteroidia	o__Bacteroidales	f__Bacteroidaceae	g__Bacteroides	s__
DBP	OTU4439360	-4.69927e-05	Negative	0.00010117	p__Bacteroidetes	c__Bacteroidia	o__Bacteroidales	f__Bacteroidaceae	g__Bacteroides	s__
SBP	OTU4457872	-4.8134e-05	Negative	3.83136e-07	p__Bacteroidetes	c__Bacteroidia	o__Bacteroidales	f__Bacteroidaceae	g__Bacteroides	s__
waist	OTU183662	-4.94675e-05	Negative	9.83384e-05	p__Bacteroidetes	c__Bacteroidia	o__Bacteroidales	f__Bacteroidaceae	g__Bacteroides	s__
waist	OTU4446898	-5.03665e-05	Negative	5.13416e-05	p__Bacteroidetes	c__Bacteroidia	o__Bacteroidales	f__Bacteroidaceae	g__Bacteroides	s__
waist	OTU4029632	-5.07174e-05	Negative	4.19695e-05	p__Bacteroidetes	c__Bacteroidia	o__Bacteroidales	f__Bacteroidaceae	g__Bacteroides	s__
waist	OTU1508541	-5.26397e-05	Negative	0.000187684	p__Bacteroidetes	c__Bacteroidia	o__Bacteroidales	f__Bacteroidaceae	g__Bacteroides	s__
DBP	OTU175535	-5.28388e-05	Negative	7.12037e-07	p__Bacteroidetes	c__Bacteroidia	o__Bacteroidales	f__Bacteroidaceae	g__Bacteroides	s__
DBP	OTU4484034	-5.57356e-05	Negative	0.00085822	p__Bacteroidetes	c__Bacteroidia	o__Bacteroidales	f__Bacteroidaceae	g__Bacteroides	s__
DBP	OTU4437362	-5.59431e-05	Negative	0.0135863	p__Bacteroidetes	c__Bacteroidia	o__Bacteroidales	f__Bacteroidaceae	g__Bacteroides	s__
waist	OTU4412168	-5.61868e-05	Negative	0.00148448	p__Bacteroidetes	c__Bacteroidia	o__Bacteroidales	f__Bacteroidaceae	g__Bacteroides	s__
waist	OTU193591	-5.74968e-05	Negative	3.14079e-05	p__Bacteroidetes	c__Bacteroidia	o__Bacteroidales	f__Bacteroidaceae	g__Bacteroides	s__
waist	OTU3154070	-6.56913e-05	Negative	1.67497e-05	p__Bacteroidetes	c__Bacteroidia	o__Bacteroidales	f__Bacteroidaceae	g__Bacteroides	s__
DBP	OTU4457872	-6.70499e-05	Negative	5.97753e-05	p__Bacteroidetes	c__Bacteroidia	o__Bacteroidales	f__Bacteroidaceae	g__Bacteroides	s__
waist	OTU157298	-6.72996e-05	Negative	6.60989e-07	p__Bacteroidetes	c__Bacteroidia	o__Bacteroidales	f__Bacteroidaceae	g__Bacteroides	s__
waist	OTU186866	-6.80954e-05	Negative	0.0351438	p__Bacteroidetes	c__Bacteroidia	o__Bacteroidales	f__Bacteroidaceae	g__Bacteroides	s__
waist	OTU190309	-7.08378e-05	Negative	6.92483e-11	p__Bacteroidetes	c__Bacteroidia	o__Bacteroidales	f__Bacteroidaceae	g__Bacteroides	s__
waist	OTU4278525	-7.12894e-05	Negative	8.29245e-09	p__Bacteroidetes	c__Bacteroidia	o__Bacteroidales	f__Bacteroidaceae	g__Bacteroides	s__
waist	OTU4420408	-7.15855e-05	Negative	3.55585e-09	p__Bacteroidetes	c__Bacteroidia	o__Bacteroidales	f__Bacteroidaceae	g__Bacteroides	s__
waist	OTU180421	-7.19233e-05	Negative	0.00165722	p__Bacteroidetes	c__Bacteroidia	o__Bacteroidales	f__Bacteroidaceae	g__Bacteroides	s__
waist	OTU4366391	-7.32483e-05	Negative	7.69924e-13	p__Bacteroidetes	c__Bacteroidia	o__Bacteroidales	f__Bacteroidaceae	g__Bacteroides	s__
waist	OTU2920309	-7.39039e-05	Negative	7.74155e-15	p__Bacteroidetes	c__Bacteroidia	o__Bacteroidales	f__Bacteroidaceae	g__Bacteroides	s__
waist	OTU1944498	-7.91719e-05	Negative	9.88594e-05	p__Bacteroidetes	c__Bacteroidia	o__Bacteroidales	f__Bacteroidaceae	g__Bacteroides	s__
waist	OTU175535	-8.23446e-05	Negative	8.28758e-12	p__Bacteroidetes	c__Bacteroidia	o__Bacteroidales	f__Bacteroidaceae	g__Bacteroides	s__
waist	OTU3472078	-8.38813e-05	Negative	1.48e-10	p__Bacteroidetes	c__Bacteroidia	o__Bacteroidales	f__Bacteroidaceae	g__Bacteroides	s__
waist	OTU3943182	-8.45484e-05	Negative	1.20131e-07	p__Bacteroidetes	c__Bacteroidia	o__Bacteroidales	f__Bacteroidaceae	g__Bacteroides	s__
SBP	OTU185420	-8.68968e-05	Negative	1.42376e-05	p__Bacteroidetes	c__Bacteroidia	o__Bacteroidales	f__Bacteroidaceae	g__Bacteroides	s__
waist	OTU4439360	-9.89921e-05	Negative	4.38323e-14	p__Bacteroidetes	c__Bacteroidia	o__Bacteroidales	f__Bacteroidaceae	g__Bacteroides	s__
DBP	OTU185420	-0.000109568	Negative	0.00245515	p__Bacteroidetes	c__Bacteroidia	o__Bacteroidales	f__Bacteroidaceae	g__Bacteroides	s__
waist	OTU2388617	-0.000121735	Negative	0.00038114	p__Bacteroidetes	c__Bacteroidia	o__Bacteroidales	f__Bacteroidaceae	g__Bacteroides	s__
waist	OTU4401580	-0.00012285	Negative	1.39925e-17	p__Bacteroidetes	c__Bacteroidia	o__Bacteroidales	f__Bacteroidaceae	g__Bacteroides	s__
DBP	OTU4467447	-0.000135704	Negative	0.0413296	p__Bacteroidetes	c__Bacteroidia	o__Bacteroidales	f__Bacteroidaceae	g__Bacteroides	s__
TG	OTU4189999	-0.000140538	Negative	0.0417917	p__Bacteroidetes	c__Bacteroidia	o__Bacteroidales	f__Bacteroidaceae	g__Bacteroides	s__
waist	OTU4437362	-0.000145432	Negative	4.20794e-10	p__Bacteroidetes	c__Bacteroidia	o__Bacteroidales	f__Bacteroidaceae	g__Bacteroides	s__
TG	OTU2920309	-0.000149357	Negative	0.0325748	p__Bacteroidetes	c__Bacteroidia	o__Bacteroidales	f__Bacteroidaceae	g__Bacteroides	s__
waist	OTU4484034	-0.000164595	Negative	6.95987e-21	p__Bacteroidetes	c__Bacteroidia	o__Bacteroidales	f__Bacteroidaceae	g__Bacteroides	s__
waist	OTU4457872	-0.000165787	Negative	2.71538e-20	p__Bacteroidetes	c__Bacteroidia	o__Bacteroidales	f__Bacteroidaceae	g__Bacteroides	s__
TG	OTU4366391	-0.000171178	Negative	0.0199018	p__Bacteroidetes	c__Bacteroidia	o__Bacteroidales	f__Bacteroidaceae	g__Bacteroides	s__
SBP	OTU4477861	-0.00017349	Negative	1.3818e-10	p__Bacteroidetes	c__Bacteroidia	o__Bacteroidales	f__Bacteroidaceae	g__Bacteroides	s__
TG	OTU183662	-0.000181021	Negative	0.0385854	p__Bacteroidetes	c__Bacteroidia	o__Bacteroidales	f__Bacteroidaceae	g__Bacteroides	s__
TG	OTU4420408	-0.000188803	Negative	0.0289685	p__Bacteroidetes	c__Bacteroidia	o__Bacteroidales	f__Bacteroidaceae	g__Bacteroides	s__
TG	OTU157298	-0.000192554	Negative	0.0465334	p__Bacteroidetes	c__Bacteroidia	o__Bacteroidales	f__Bacteroidaceae	g__Bacteroides	s__
TG	OTU3472078	-0.00020603	Negative	0.0285349	p__Bacteroidetes	c__Bacteroidia	o__Bacteroidales	f__Bacteroidaceae	g__Bacteroides	s__
waist	OTU4463892	-0.00020855	Negative	8.8336e-07	p__Bacteroidetes	c__Bacteroidia	o__Bacteroidales	f__Bacteroidaceae	g__Bacteroides	s__
TG	OTU190309	-0.000209354	Negative	0.0048572	p__Bacteroidetes	c__Bacteroidia	o__Bacteroidales	f__Bacteroidaceae	g__Bacteroides	s__
DBP	OTU4449054	-0.000213885	Negative	0.0232244	p__Bacteroidetes	c__Bacteroidia	o__Bacteroidales	f__Bacteroidaceae	g__Bacteroides	s__
DBP	OTU4477861	-0.000224192	Negative	2.37566e-06	p__Bacteroidetes	c__Bacteroidia	o__Bacteroidales	f__Bacteroidaceae	g__Bacteroides	s__
FBG	OTU4484034	-0.000253254	Negative	0.0404927	p__Bacteroidetes	c__Bacteroidia	o__Bacteroidales	f__Bacteroidaceae	g__Bacteroides	s__
waist	OTU185420	-0.000258926	Negative	1.4119e-11	p__Bacteroidetes	c__Bacteroidia	o__Bacteroidales	f__Bacteroidaceae	g__Bacteroides	s__
FBG	OTU4401580	-0.00026068	Negative	0.00693839	p__Bacteroidetes	c__Bacteroidia	o__Bacteroidales	f__Bacteroidaceae	g__Bacteroides	s__
FBG	OTU4457872	-0.000260767	Negative	0.0399755	p__Bacteroidetes	c__Bacteroidia	o__Bacteroidales	f__Bacteroidaceae	g__Bacteroides	s__
TG	OTU175535	-0.000271652	Negative	0.000779115	p__Bacteroidetes	c__Bacteroidia	o__Bacteroidales	f__Bacteroidaceae	g__Bacteroides	s__
TG	OTU4439360	-0.000308934	Negative	0.00047184	p__Bacteroidetes	c__Bacteroidia	o__Bacteroidales	f__Bacteroidaceae	g__Bacteroides	s__
SBP	OTU4447072	-0.000319519	Negative	7.0477e-07	p__Bacteroidetes	c__Bacteroidia	o__Bacteroidales	f__Bacteroidaceae	g__Bacteroides	s__
waist	OTU4467447	-0.000320064	Negative	2.14236e-06	p__Bacteroidetes	c__Bacteroidia	o__Bacteroidales	f__Bacteroidaceae	g__Bacteroides	s__
waist	OTU4447950	-0.000320089	Negative	0.0138259	p__Bacteroidetes	c__Bacteroidia	o__Bacteroidales	f__Bacteroidaceae	g__Bacteroides	s__
FBG	OTU4437362	-0.000321303	Negative	0.0450532	p__Bacteroidetes	c__Bacteroidia	o__Bacteroidales	f__Bacteroidaceae	g__Bacteroides	s__
TG	OTU4401580	-0.000377305	Negative	9.11919e-05	p__Bacteroidetes	c__Bacteroidia	o__Bacteroidales	f__Bacteroidaceae	g__Bacteroides	s__
waist	OTU4381553	-0.000379285	Negative	0.00705438	p__Bacteroidetes	c__Bacteroidia	o__Bacteroidales	f__Bacteroidaceae	g__Bacteroides	s__
DBP	OTU4447072	-0.000403207	Negative	0.00049402	p__Bacteroidetes	c__Bacteroidia	o__Bacteroidales	f__Bacteroidaceae	g__Bacteroides	s__
waist	OTU4449054	-0.000423102	Negative	1.76777e-05	p__Bacteroidetes	c__Bacteroidia	o__Bacteroidales	f__Bacteroidaceae	g__Bacteroides	s__
waist	OTU4477861	-0.000424366	Negative	6.76592e-16	p__Bacteroidetes	c__Bacteroidia	o__Bacteroidales	f__Bacteroidaceae	g__Bacteroides	s__
TG	OTU4484034	-0.000439208	Negative	0.000207735	p__Bacteroidetes	c__Bacteroidia	o__Bacteroidales	f__Bacteroidaceae	g__Bacteroides	s__
TG	OTU4457872	-0.000467257	Negative	0.000111453	p__Bacteroidetes	c__Bacteroidia	o__Bacteroidales	f__Bacteroidaceae	g__Bacteroides	s__
TG	OTU4437362	-0.000500514	Negative	0.00133528	p__Bacteroidetes	c__Bacteroidia	o__Bacteroidales	f__Bacteroidaceae	g__Bacteroides	s__
MetSy	OTU2920309	-0.000565154	Negative	0.0363493	p__Bacteroidetes	c__Bacteroidia	o__Bacteroidales	f__Bacteroidaceae	g__Bacteroides	s__
FBG	OTU185420	-0.000592418	Negative	0.0223059	p__Bacteroidetes	c__Bacteroidia	o__Bacteroidales	f__Bacteroidaceae	g__Bacteroides	s__
MetSy	OTU4189999	-0.000601696	Negative	0.0204822	p__Bacteroidetes	c__Bacteroidia	o__Bacteroidales	f__Bacteroidaceae	g__Bacteroides	s__
MetSy	OTU189920	-0.000716118	Negative	0.0463495	p__Bacteroidetes	c__Bacteroidia	o__Bacteroidales	f__Bacteroidaceae	g__Bacteroides	s__
MetSy	OTU4029632	-0.00077641	Negative	0.0156431	p__Bacteroidetes	c__Bacteroidia	o__Bacteroidales	f__Bacteroidaceae	g__Bacteroides	s__
MetSy	OTU190309	-0.000826477	Negative	0.00367622	p__Bacteroidetes	c__Bacteroidia	o__Bacteroidales	f__Bacteroidaceae	g__Bacteroides	s__
MetSy	OTU4420408	-0.000840082	Negative	0.00897196	p__Bacteroidetes	c__Bacteroidia	o__Bacteroidales	f__Bacteroidaceae	g__Bacteroides	s__
MetSy	OTU3472078	-0.000857512	Negative	0.0156342	p__Bacteroidetes	c__Bacteroidia	o__Bacteroidales	f__Bacteroidaceae	g__Bacteroides	s__
FBG	OTU4467447	-0.000910953	Negative	0.0450331	p__Bacteroidetes	c__Bacteroidia	o__Bacteroidales	f__Bacteroidaceae	g__Bacteroides	s__
MetSy	OTU4366391	-0.000919079	Negative	0.000494949	p__Bacteroidetes	c__Bacteroidia	o__Bacteroidales	f__Bacteroidaceae	g__Bacteroides	s__
MetSy	OTU3154070	-0.000927408	Negative	0.0213084	p__Bacteroidetes	c__Bacteroidia	o__Bacteroidales	f__Bacteroidaceae	g__Bacteroides	s__
MetSy	OTU4439360	-0.000933072	Negative	0.00879792	p__Bacteroidetes	c__Bacteroidia	o__Bacteroidales	f__Bacteroidaceae	g__Bacteroides	s__
waist	OTU4468234	-0.000937055	Negative	9.08004e-06	p__Bacteroidetes	c__Bacteroidia	o__Bacteroidales	f__Bacteroidaceae	g__Bacteroides	s__
waist	OTU4447072	-0.00103821	Negative	1.88397e-17	p__Bacteroidetes	c__Bacteroidia	o__Bacteroidales	f__Bacteroidaceae	g__Bacteroides	s__
MetSy	OTU175535	-0.00106088	Negative	0.000625006	p__Bacteroidetes	c__Bacteroidia	o__Bacteroidales	f__Bacteroidaceae	g__Bacteroides	s__
TG	OTU185420	-0.00123508	Negative	3.8666e-07	p__Bacteroidetes	c__Bacteroidia	o__Bacteroidales	f__Bacteroidaceae	g__Bacteroides	s__
TG	OTU4477861	-0.00143146	Negative	3.9683e-05	p__Bacteroidetes	c__Bacteroidia	o__Bacteroidales	f__Bacteroidaceae	g__Bacteroides	s__
MetSy	OTU4401580	-0.00153191	Negative	3.10683e-05	p__Bacteroidetes	c__Bacteroidia	o__Bacteroidales	f__Bacteroidaceae	g__Bacteroides	s__
TG	OTU4449054	-0.00158224	Negative	0.0188619	p__Bacteroidetes	c__Bacteroidia	o__Bacteroidales	f__Bacteroidaceae	g__Bacteroides	s__
MetSy	OTU4484034	-0.00178033	Negative	8.10704e-05	p__Bacteroidetes	c__Bacteroidia	o__Bacteroidales	f__Bacteroidaceae	g__Bacteroides	s__
MetSy	OTU4437362	-0.00189127	Negative	0.00167382	p__Bacteroidetes	c__Bacteroidia	o__Bacteroidales	f__Bacteroidaceae	g__Bacteroides	s__
MetSy	OTU4457872	-0.00203387	Negative	8.07973e-06	p__Bacteroidetes	c__Bacteroidia	o__Bacteroidales	f__Bacteroidaceae	g__Bacteroides	s__
MetSy	OTU4463892	-0.00285007	Negative	0.0105666	p__Bacteroidetes	c__Bacteroidia	o__Bacteroidales	f__Bacteroidaceae	g__Bacteroides	s__
TG	OTU4447072	-0.00295921	Negative	0.000371215	p__Bacteroidetes	c__Bacteroidia	o__Bacteroidales	f__Bacteroidaceae	g__Bacteroides	s__
MetSy	OTU185420	-0.00504512	Negative	5.96772e-08	p__Bacteroidetes	c__Bacteroidia	o__Bacteroidales	f__Bacteroidaceae	g__Bacteroides	s__
MetSy	OTU4477861	-0.0059304	Negative	7.49199e-06	p__Bacteroidetes	c__Bacteroidia	o__Bacteroidales	f__Bacteroidaceae	g__Bacteroides	s__
MetSy	OTU4449054	-0.00738231	Negative	0.00291805	p__Bacteroidetes	c__Bacteroidia	o__Bacteroidales	f__Bacteroidaceae	g__Bacteroides	s__
MetSy	OTU4447072	-0.0123664	Negative	8.63339e-05	p__Bacteroidetes	c__Bacteroidia	o__Bacteroidales	f__Bacteroidaceae	g__Bacteroides	s__
SBP	OTU304047	-9.99487e-08	Negative	0.0114466	p__Bacteroidetes	c__Bacteroidia	o__Bacteroidales	f__Bacteroidaceae	g__Bacteroides	s__acidifaciens
waist	OTU304047	-2.87303e-07	Negative	9.27829e-05	p__Bacteroidetes	c__Bacteroidia	o__Bacteroidales	f__Bacteroidaceae	g__Bacteroides	s__acidifaciens
MetSy	OTU304047	-4.51004e-06	Negative	0.0176543	p__Bacteroidetes	c__Bacteroidia	o__Bacteroidales	f__Bacteroidaceae	g__Bacteroides	s__acidifaciens
waist	OTU1906635	-3.35845e-07	Negative	0.0285445	p__Bacteroidetes	c__Bacteroidia	o__Bacteroidales	f__Bacteroidaceae	g__Bacteroides	s__caccae
waist	OTU195508	-4.30933e-07	Negative	0.0199734	p__Bacteroidetes	c__Bacteroidia	o__Bacteroidales	f__Bacteroidaceae	g__Bacteroides	s__caccae
waist	OTU4385318	-5.78631e-07	Negative	0.0181038	p__Bacteroidetes	c__Bacteroidia	o__Bacteroidales	f__Bacteroidaceae	g__Bacteroides	s__caccae
waist	OTU4433823	-4.44197e-07	Negative	0.000146846	p__Bacteroidetes	c__Bacteroidia	o__Bacteroidales	f__Bacteroidaceae	g__Bacteroides	s__fragilis
waist	OTU4343627	-1.0191e-06	Negative	3.81608e-07	p__Bacteroidetes	c__Bacteroidia	o__Bacteroidales	f__Bacteroidaceae	g__Bacteroides	s__fragilis
SBP	OTU4480970	-1.91907e-05	Negative	0.0400423	p__Bacteroidetes	c__Bacteroidia	o__Bacteroidales	f__Bacteroidaceae	g__Bacteroides	s__fragilis
DBP	OTU4480970	-3.62865e-05	Negative	0.0209839	p__Bacteroidetes	c__Bacteroidia	o__Bacteroidales	f__Bacteroidaceae	g__Bacteroides	s__fragilis
waist	OTU4480970	-7.64146e-05	Negative	2.87601e-06	p__Bacteroidetes	c__Bacteroidia	o__Bacteroidales	f__Bacteroidaceae	g__Bacteroides	s__fragilis
SBP	OTU4479397	-0.000268375	Negative	0.00101312	p__Bacteroidetes	c__Bacteroidia	o__Bacteroidales	f__Bacteroidaceae	g__Bacteroides	s__fragilis
FBG	OTU4480970	-0.000278757	Negative	0.00737491	p__Bacteroidetes	c__Bacteroidia	o__Bacteroidales	f__Bacteroidaceae	g__Bacteroides	s__fragilis
TG	OTU4480970	-0.00036388	Negative	0.00057747	p__Bacteroidetes	c__Bacteroidia	o__Bacteroidales	f__Bacteroidaceae	g__Bacteroides	s__fragilis
DBP	OTU4479397	-0.00043312	Negative	0.00217842	p__Bacteroidetes	c__Bacteroidia	o__Bacteroidales	f__Bacteroidaceae	g__Bacteroides	s__fragilis
waist	OTU4479397	-0.0013229	Negative	9.84552e-20	p__Bacteroidetes	c__Bacteroidia	o__Bacteroidales	f__Bacteroidaceae	g__Bacteroides	s__fragilis
MetSy	OTU4480970	-0.00138593	Negative	0.000663099	p__Bacteroidetes	c__Bacteroidia	o__Bacteroidales	f__Bacteroidaceae	g__Bacteroides	s__fragilis
TG	OTU4479397	-0.00321097	Negative	0.00153443	p__Bacteroidetes	c__Bacteroidia	o__Bacteroidales	f__Bacteroidaceae	g__Bacteroides	s__fragilis
MetSy	OTU4479397	-0.0127949	Negative	0.000960068	p__Bacteroidetes	c__Bacteroidia	o__Bacteroidales	f__Bacteroidaceae	g__Bacteroides	s__fragilis
waist	OTU4390319	-6.30271e-07	Negative	0.00433539	p__Bacteroidetes	c__Bacteroidia	o__Bacteroidales	f__Bacteroidaceae	g__Bacteroides	s__ovatus
waist	OTU4395075	-0.000373084	Negative	2.33067e-08	p__Bacteroidetes	c__Bacteroidia	o__Bacteroidales	f__Bacteroidaceae	g__Bacteroides	s__ovatus
waist	OTU4395096	-0.000409125	Negative	1.15699e-07	p__Bacteroidetes	c__Bacteroidia	o__Bacteroidales	f__Bacteroidaceae	g__Bacteroides	s__ovatus
TG	OTU4395075	-0.00104742	Negative	0.0267792	p__Bacteroidetes	c__Bacteroidia	o__Bacteroidales	f__Bacteroidaceae	g__Bacteroides	s__ovatus
FBG	OTU4395075	-0.00117091	Negative	0.00647453	p__Bacteroidetes	c__Bacteroidia	o__Bacteroidales	f__Bacteroidaceae	g__Bacteroides	s__ovatus
MetSy	OTU4395075	-0.00520645	Negative	0.00239936	p__Bacteroidetes	c__Bacteroidia	o__Bacteroidales	f__Bacteroidaceae	g__Bacteroides	s__ovatus
MetSy	OTU4395096	-0.00564955	Negative	0.00484917	p__Bacteroidetes	c__Bacteroidia	o__Bacteroidales	f__Bacteroidaceae	g__Bacteroides	s__ovatus
DBP	OTU4368216	1.1339e-06	Positive	0.0374572	p__Bacteroidetes	c__Bacteroidia	o__Bacteroidales	f__Bacteroidaceae	g__Bacteroides	s__plebeius
waist	OTU311950	-5.0539e-07	Negative	0.0359486	p__Bacteroidetes	c__Bacteroidia	o__Bacteroidales	f__Bacteroidaceae	g__Bacteroides	s__plebeius
HDL	OTU196664	8.07871e-06	Positive	0.0381293	p__Bacteroidetes	c__Bacteroidia	o__Bacteroidales	f__Bacteroidaceae	g__Bacteroides	s__uniformis
SBP	OTU348027	-9.08208e-08	Negative	0.0318821	p__Bacteroidetes	c__Bacteroidia	o__Bacteroidales	f__Bacteroidaceae	g__Bacteroides	s__uniformis
SBP	OTU589071	-1.343e-07	Negative	0.0441864	p__Bacteroidetes	c__Bacteroidia	o__Bacteroidales	f__Bacteroidaceae	g__Bacteroides	s__uniformis
SBP	OTU4250634	-1.46939e-07	Negative	0.00134193	p__Bacteroidetes	c__Bacteroidia	o__Bacteroidales	f__Bacteroidaceae	g__Bacteroides	s__uniformis
SBP	OTU1889556	-2.29249e-07	Negative	0.00125022	p__Bacteroidetes	c__Bacteroidia	o__Bacteroidales	f__Bacteroidaceae	g__Bacteroides	s__uniformis
DBP	OTU589071	-2.42269e-07	Negative	0.0323144	p__Bacteroidetes	c__Bacteroidia	o__Bacteroidales	f__Bacteroidaceae	g__Bacteroides	s__uniformis
waist	OTU348027	-2.56763e-07	Negative	0.00104795	p__Bacteroidetes	c__Bacteroidia	o__Bacteroidales	f__Bacteroidaceae	g__Bacteroides	s__uniformis
SBP	OTU196664	-2.60641e-07	Negative	0.00620933	p__Bacteroidetes	c__Bacteroidia	o__Bacteroidales	f__Bacteroidaceae	g__Bacteroides	s__uniformis
DBP	OTU4250634	-2.74037e-07	Negative	0.000408949	p__Bacteroidetes	c__Bacteroidia	o__Bacteroidales	f__Bacteroidaceae	g__Bacteroides	s__uniformis
DBP	OTU1889556	-3.38204e-07	Negative	0.00712149	p__Bacteroidetes	c__Bacteroidia	o__Bacteroidales	f__Bacteroidaceae	g__Bacteroides	s__uniformis
waist	OTU4250634	-3.94171e-07	Negative	5.73403e-06	p__Bacteroidetes	c__Bacteroidia	o__Bacteroidales	f__Bacteroidaceae	g__Bacteroides	s__uniformis
DBP	OTU196664	-4.4037e-07	Negative	0.00723058	p__Bacteroidetes	c__Bacteroidia	o__Bacteroidales	f__Bacteroidaceae	g__Bacteroides	s__uniformis
waist	OTU589071	-4.73695e-07	Negative	6.40573e-05	p__Bacteroidetes	c__Bacteroidia	o__Bacteroidales	f__Bacteroidaceae	g__Bacteroides	s__uniformis
waist	OTU1889556	-6.71396e-07	Negative	4.94458e-07	p__Bacteroidetes	c__Bacteroidia	o__Bacteroidales	f__Bacteroidaceae	g__Bacteroides	s__uniformis
waist	OTU196664	-8.79207e-07	Negative	4.38491e-07	p__Bacteroidetes	c__Bacteroidia	o__Bacteroidales	f__Bacteroidaceae	g__Bacteroides	s__uniformis
TG	OTU196664	-2.91077e-06	Negative	0.0154218	p__Bacteroidetes	c__Bacteroidia	o__Bacteroidales	f__Bacteroidaceae	g__Bacteroides	s__uniformis
MetSy	OTU4250634	-4.82152e-06	Negative	0.0404318	p__Bacteroidetes	c__Bacteroidia	o__Bacteroidales	f__Bacteroidaceae	g__Bacteroides	s__uniformis
MetSy	OTU1889556	-9.23451e-06	Negative	0.00814081	p__Bacteroidetes	c__Bacteroidia	o__Bacteroidales	f__Bacteroidaceae	g__Bacteroides	s__uniformis
MetSy	OTU196664	-1.15233e-05	Negative	0.0120641	p__Bacteroidetes	c__Bacteroidia	o__Bacteroidales	f__Bacteroidaceae	g__Bacteroides	s__uniformis
SBP	OTU344154	-1.80373e-05	Negative	0.000375905	p__Bacteroidetes	c__Bacteroidia	o__Bacteroidales	f__Bacteroidaceae	g__Bacteroides	s__uniformis
SBP	OTU197072	-2.56447e-05	Negative	0.000882115	p__Bacteroidetes	c__Bacteroidia	o__Bacteroidales	f__Bacteroidaceae	g__Bacteroides	s__uniformis
DBP	OTU344154	-2.75371e-05	Negative	0.00188576	p__Bacteroidetes	c__Bacteroidia	o__Bacteroidales	f__Bacteroidaceae	g__Bacteroides	s__uniformis
DBP	OTU197072	-3.78838e-05	Negative	0.00534859	p__Bacteroidetes	c__Bacteroidia	o__Bacteroidales	f__Bacteroidaceae	g__Bacteroides	s__uniformis
waist	OTU4402960	-4.25215e-05	Negative	4.19695e-05	p__Bacteroidetes	c__Bacteroidia	o__Bacteroidales	f__Bacteroidaceae	g__Bacteroides	s__uniformis
waist	OTU344154	-5.25288e-05	Negative	4.44745e-08	p__Bacteroidetes	c__Bacteroidia	o__Bacteroidales	f__Bacteroidaceae	g__Bacteroides	s__uniformis
waist	OTU197072	-7.00813e-05	Negative	1.54193e-06	p__Bacteroidetes	c__Bacteroidia	o__Bacteroidales	f__Bacteroidaceae	g__Bacteroides	s__uniformis
TG	OTU344154	-0.000142964	Negative	0.0369279	p__Bacteroidetes	c__Bacteroidia	o__Bacteroidales	f__Bacteroidaceae	g__Bacteroides	s__uniformis
MetSy	OTU4402960	-0.000677697	Negative	0.0110748	p__Bacteroidetes	c__Bacteroidia	o__Bacteroidales	f__Bacteroidaceae	g__Bacteroides	s__uniformis
MetSy	OTU344154	-0.000734398	Negative	0.00296433	p__Bacteroidetes	c__Bacteroidia	o__Bacteroidales	f__Bacteroidaceae	g__Bacteroides	s__uniformis
SBP	OTU4369272	-2.99839e-07	Negative	0.00482009	p__Bacteroidetes	c__Bacteroidia	o__Bacteroidales	f__Porphyromonadaceae	g__Parabacteroides	s__
DBP	OTU4369272	-4.09068e-07	Negative	0.0330591	p__Bacteroidetes	c__Bacteroidia	o__Bacteroidales	f__Porphyromonadaceae	g__Parabacteroides	s__
waist	OTU4329571	-4.17081e-07	Negative	0.00097228	p__Bacteroidetes	c__Bacteroidia	o__Bacteroidales	f__Porphyromonadaceae	g__Parabacteroides	s__
waist	OTU4369272	-7.79566e-07	Negative	0.00011186	p__Bacteroidetes	c__Bacteroidia	o__Bacteroidales	f__Porphyromonadaceae	g__Parabacteroides	s__
TG	OTU4369272	-3.32345e-06	Negative	0.0134256	p__Bacteroidetes	c__Bacteroidia	o__Bacteroidales	f__Porphyromonadaceae	g__Parabacteroides	s__
waist	OTU851323	-4.67404e-06	Negative	0.041873	p__Bacteroidetes	c__Bacteroidia	o__Bacteroidales	f__Porphyromonadaceae	g__Parabacteroides	s__
MetSy	OTU4329571	-6.47514e-06	Negative	0.0499375	p__Bacteroidetes	c__Bacteroidia	o__Bacteroidales	f__Porphyromonadaceae	g__Parabacteroides	s__
MetSy	OTU4369272	-1.24401e-05	Negative	0.0168711	p__Bacteroidetes	c__Bacteroidia	o__Bacteroidales	f__Porphyromonadaceae	g__Parabacteroides	s__
SBP	OTU1952	-2.13034e-05	Negative	0.00185277	p__Bacteroidetes	c__Bacteroidia	o__Bacteroidales	f__Porphyromonadaceae	g__Parabacteroides	s__
SBP	OTU846127	-2.31593e-05	Negative	0.00190446	p__Bacteroidetes	c__Bacteroidia	o__Bacteroidales	f__Porphyromonadaceae	g__Parabacteroides	s__
DBP	OTU846127	-2.85294e-05	Negative	0.0382295	p__Bacteroidetes	c__Bacteroidia	o__Bacteroidales	f__Porphyromonadaceae	g__Parabacteroides	s__
DBP	OTU1952	-3.35604e-05	Negative	0.00498394	p__Bacteroidetes	c__Bacteroidia	o__Bacteroidales	f__Porphyromonadaceae	g__Parabacteroides	s__
waist	OTU1952	-6.47984e-05	Negative	4.07917e-07	p__Bacteroidetes	c__Bacteroidia	o__Bacteroidales	f__Porphyromonadaceae	g__Parabacteroides	s__
SBP	OTU4442459	-6.56221e-05	Negative	0.011357	p__Bacteroidetes	c__Bacteroidia	o__Bacteroidales	f__Porphyromonadaceae	g__Parabacteroides	s__
waist	OTU846127	-7.48843e-05	Negative	6.50474e-08	p__Bacteroidetes	c__Bacteroidia	o__Bacteroidales	f__Porphyromonadaceae	g__Parabacteroides	s__
SBP	OTU4372003	-8.6007e-05	Negative	5.73264e-07	p__Bacteroidetes	c__Bacteroidia	o__Bacteroidales	f__Porphyromonadaceae	g__Parabacteroides	s__
SBP	OTU4418496	-9.14306e-05	Negative	0.00627705	p__Bacteroidetes	c__Bacteroidia	o__Bacteroidales	f__Porphyromonadaceae	g__Parabacteroides	s__
DBP	OTU4442459	-9.93012e-05	Negative	0.0302876	p__Bacteroidetes	c__Bacteroidia	o__Bacteroidales	f__Porphyromonadaceae	g__Parabacteroides	s__
DBP	OTU4372003	-0.000106749	Negative	0.000571795	p__Bacteroidetes	c__Bacteroidia	o__Bacteroidales	f__Porphyromonadaceae	g__Parabacteroides	s__
waist	OTU4372003	-0.000182144	Negative	8.60122e-08	p__Bacteroidetes	c__Bacteroidia	o__Bacteroidales	f__Porphyromonadaceae	g__Parabacteroides	s__
waist	OTU4442459	-0.000284863	Negative	5.48048e-10	p__Bacteroidetes	c__Bacteroidia	o__Bacteroidales	f__Porphyromonadaceae	g__Parabacteroides	s__
waist	OTU4418496	-0.000316162	Negative	2.12898e-07	p__Bacteroidetes	c__Bacteroidia	o__Bacteroidales	f__Porphyromonadaceae	g__Parabacteroides	s__
TG	OTU846127	-0.000323103	Negative	0.000352967	p__Bacteroidetes	c__Bacteroidia	o__Bacteroidales	f__Porphyromonadaceae	g__Parabacteroides	s__
TG	OTU1952	-0.000353577	Negative	1.10878e-05	p__Bacteroidetes	c__Bacteroidia	o__Bacteroidales	f__Porphyromonadaceae	g__Parabacteroides	s__
TG	OTU4372003	-0.000674691	Negative	0.00308532	p__Bacteroidetes	c__Bacteroidia	o__Bacteroidales	f__Porphyromonadaceae	g__Parabacteroides	s__
FBG	OTU4418496	-0.000840064	Negative	0.0412833	p__Bacteroidetes	c__Bacteroidia	o__Bacteroidales	f__Porphyromonadaceae	g__Parabacteroides	s__
MetSy	OTU846127	-0.00104332	Negative	0.0035974	p__Bacteroidetes	c__Bacteroidia	o__Bacteroidales	f__Porphyromonadaceae	g__Parabacteroides	s__
MetSy	OTU1952	-0.00109655	Negative	0.00063311	p__Bacteroidetes	c__Bacteroidia	o__Bacteroidales	f__Porphyromonadaceae	g__Parabacteroides	s__
TG	OTU4418496	-0.0017063	Negative	8.72895e-06	p__Bacteroidetes	c__Bacteroidia	o__Bacteroidales	f__Porphyromonadaceae	g__Parabacteroides	s__
MetSy	OTU4372003	-0.00298731	Negative	0.00048019	p__Bacteroidetes	c__Bacteroidia	o__Bacteroidales	f__Porphyromonadaceae	g__Parabacteroides	s__
MetSy	OTU4442459	-0.00360832	Negative	0.00247796	p__Bacteroidetes	c__Bacteroidia	o__Bacteroidales	f__Porphyromonadaceae	g__Parabacteroides	s__
MetSy	OTU4418496	-0.00564534	Negative	0.000190597	p__Bacteroidetes	c__Bacteroidia	o__Bacteroidales	f__Porphyromonadaceae	g__Parabacteroides	s__
waist	OTU578016	-4.8701e-07	Negative	0.00936465	p__Bacteroidetes	c__Bacteroidia	o__Bacteroidales	f__Porphyromonadaceae	g__Parabacteroides	s__distasonis
waist	OTU2497335	-6.85758e-05	Negative	1.26335e-06	p__Bacteroidetes	c__Bacteroidia	o__Bacteroidales	f__Porphyromonadaceae	g__Parabacteroides	s__distasonis
waist	OTU552528	-0.000161276	Negative	2.09045e-08	p__Bacteroidetes	c__Bacteroidia	o__Bacteroidales	f__Porphyromonadaceae	g__Parabacteroides	s__distasonis
waist	OTU194286	-3.09912e-06	Negative	0.0398651	p__Bacteroidetes	c__Bacteroidia	o__Bacteroidales	f__Porphyromonadaceae	g__Parabacteroides	s__gordonii
SBP	OTU568118	1.77954e-07	Positive	0.0400423	p__Bacteroidetes	c__Bacteroidia	o__Bacteroidales	f__Prevotellaceae	g__Prevotella	s__copri
TG	OTU2550241	-1.29663e-06	Negative	0.0465681	p__Bacteroidetes	c__Bacteroidia	o__Bacteroidales	f__Prevotellaceae	g__Prevotella	s__copri
TG	OTU4295618	-0.000180399	Negative	0.0426545	p__Bacteroidetes	c__Bacteroidia	o__Bacteroidales	f__Prevotellaceae	g__Prevotella	s__copri
TG	OTU173565	-0.000183847	Negative	0.0314978	p__Bacteroidetes	c__Bacteroidia	o__Bacteroidales	f__Prevotellaceae	g__Prevotella	s__copri
TG	OTU198786	-0.000191313	Negative	0.0434766	p__Bacteroidetes	c__Bacteroidia	o__Bacteroidales	f__Prevotellaceae	g__Prevotella	s__copri
TG	OTU4410166	-0.000302147	Negative	0.0276997	p__Bacteroidetes	c__Bacteroidia	o__Bacteroidales	f__Prevotellaceae	g__Prevotella	s__copri
TG	OTU4436552	-0.00414991	Negative	0.0462355	p__Bacteroidetes	c__Bacteroidia	o__Bacteroidales	f__Prevotellaceae	g__Prevotella	s__copri
TG	OTU4476186	-0.00114254	Negative	0.0291843	p__Bacteroidetes	c__Bacteroidia	o__Bacteroidales	f__Prevotellaceae	g__Prevotella	s__stercorea
HDL	OTU4453609	0.00495537	Positive	0.0199697	p__Bacteroidetes	c__Bacteroidia	o__Bacteroidales	f__Rikenellaceae	g__	s__
HDL	OTU4476780	0.0015202	Positive	0.0247115	p__Bacteroidetes	c__Bacteroidia	o__Bacteroidales	f__Rikenellaceae	g__	s__
SBP	OTU4226619	-3.35746e-07	Negative	0.0465681	p__Bacteroidetes	c__Bacteroidia	o__Bacteroidales	f__Rikenellaceae	g__	s__
SBP	OTU214031	-4.94675e-07	Negative	0.0135084	p__Bacteroidetes	c__Bacteroidia	o__Bacteroidales	f__Rikenellaceae	g__	s__
waist	OTU4035247	-7.11215e-07	Negative	0.0380479	p__Bacteroidetes	c__Bacteroidia	o__Bacteroidales	f__Rikenellaceae	g__	s__
DBP	OTU214031	-7.44277e-07	Negative	0.0357808	p__Bacteroidetes	c__Bacteroidia	o__Bacteroidales	f__Rikenellaceae	g__	s__
SBP	OTU199534	-9.22922e-07	Negative	0.0150841	p__Bacteroidetes	c__Bacteroidia	o__Bacteroidales	f__Rikenellaceae	g__	s__
waist	OTU4226619	-9.96137e-07	Negative	0.00124678	p__Bacteroidetes	c__Bacteroidia	o__Bacteroidales	f__Rikenellaceae	g__	s__
waist	OTU214031	-1.14474e-06	Negative	0.00301641	p__Bacteroidetes	c__Bacteroidia	o__Bacteroidales	f__Rikenellaceae	g__	s__
DBP	OTU199534	-1.33775e-06	Negative	0.0481115	p__Bacteroidetes	c__Bacteroidia	o__Bacteroidales	f__Rikenellaceae	g__	s__
waist	OTU199534	-2.65825e-06	Negative	0.000160629	p__Bacteroidetes	c__Bacteroidia	o__Bacteroidales	f__Rikenellaceae	g__	s__
TG	OTU214031	-5.17306e-06	Negative	0.0439825	p__Bacteroidetes	c__Bacteroidia	o__Bacteroidales	f__Rikenellaceae	g__	s__
TG	OTU199534	-9.73413e-06	Negative	0.0452263	p__Bacteroidetes	c__Bacteroidia	o__Bacteroidales	f__Rikenellaceae	g__	s__
MetSy	OTU4035247	-1.64442e-05	Negative	0.0457624	p__Bacteroidetes	c__Bacteroidia	o__Bacteroidales	f__Rikenellaceae	g__	s__
MetSy	OTU214031	-2.53502e-05	Negative	0.00676179	p__Bacteroidetes	c__Bacteroidia	o__Bacteroidales	f__Rikenellaceae	g__	s__
SBP	OTU3084481	-4.56721e-05	Negative	0.00152727	p__Bacteroidetes	c__Bacteroidia	o__Bacteroidales	f__Rikenellaceae	g__	s__
SBP	OTU4476780	-6.10552e-05	Negative	0.000123729	p__Bacteroidetes	c__Bacteroidia	o__Bacteroidales	f__Rikenellaceae	g__	s__
DBP	OTU4476780	-8.20701e-05	Negative	0.00401009	p__Bacteroidetes	c__Bacteroidia	o__Bacteroidales	f__Rikenellaceae	g__	s__
SBP	OTU357046	-8.2233e-05	Negative	0.00924555	p__Bacteroidetes	c__Bacteroidia	o__Bacteroidales	f__Rikenellaceae	g__	s__
waist	OTU3084481	-0.000104732	Negative	0.000183921	p__Bacteroidetes	c__Bacteroidia	o__Bacteroidales	f__Rikenellaceae	g__	s__
SBP	OTU4453609	-0.000123746	Negative	0.0247198	p__Bacteroidetes	c__Bacteroidia	o__Bacteroidales	f__Rikenellaceae	g__	s__
waist	OTU2617854	-0.00014278	Negative	1.2728e-07	p__Bacteroidetes	c__Bacteroidia	o__Bacteroidales	f__Rikenellaceae	g__	s__
waist	OTU4476780	-0.000193554	Negative	1.31241e-10	p__Bacteroidetes	c__Bacteroidia	o__Bacteroidales	f__Rikenellaceae	g__	s__
waist	OTU357046	-0.000306147	Negative	7.48691e-08	p__Bacteroidetes	c__Bacteroidia	o__Bacteroidales	f__Rikenellaceae	g__	s__
waist	OTU4453609	-0.000334936	Negative	0.00112211	p__Bacteroidetes	c__Bacteroidia	o__Bacteroidales	f__Rikenellaceae	g__	s__
TG	OTU3084481	-0.000491359	Negative	0.00720575	p__Bacteroidetes	c__Bacteroidia	o__Bacteroidales	f__Rikenellaceae	g__	s__
TG	OTU4476780	-0.000731905	Negative	0.00021052	p__Bacteroidetes	c__Bacteroidia	o__Bacteroidales	f__Rikenellaceae	g__	s__
TG	OTU2617854	-0.000745176	Negative	1.32556e-05	p__Bacteroidetes	c__Bacteroidia	o__Bacteroidales	f__Rikenellaceae	g__	s__
TG	OTU357046	-0.00111772	Negative	0.00346053	p__Bacteroidetes	c__Bacteroidia	o__Bacteroidales	f__Rikenellaceae	g__	s__
FBG	OTU4453609	-0.00136949	Negative	0.0354239	p__Bacteroidetes	c__Bacteroidia	o__Bacteroidales	f__Rikenellaceae	g__	s__
MetSy	OTU3084481	-0.00200579	Negative	0.0038562	p__Bacteroidetes	c__Bacteroidia	o__Bacteroidales	f__Rikenellaceae	g__	s__
TG	OTU4453609	-0.00239739	Negative	0.000115038	p__Bacteroidetes	c__Bacteroidia	o__Bacteroidales	f__Rikenellaceae	g__	s__
MetSy	OTU2617854	-0.00273516	Negative	3.78816e-05	p__Bacteroidetes	c__Bacteroidia	o__Bacteroidales	f__Rikenellaceae	g__	s__
MetSy	OTU4476780	-0.00322866	Negative	1.37591e-05	p__Bacteroidetes	c__Bacteroidia	o__Bacteroidales	f__Rikenellaceae	g__	s__
MetSy	OTU357046	-0.00432314	Negative	0.0032546	p__Bacteroidetes	c__Bacteroidia	o__Bacteroidales	f__Rikenellaceae	g__	s__
MetSy	OTU4453609	-0.00920832	Negative	0.000116723	p__Bacteroidetes	c__Bacteroidia	o__Bacteroidales	f__Rikenellaceae	g__	s__
DBP	OTU4331760	-4.94988e-05	Negative	0.0221837	p__Bacteroidetes	c__Bacteroidia	o__Bacteroidales	f__Rikenellaceae	g__Alistipes	s__indistinctus
waist	OTU4331760	-8.6068e-05	Negative	0.00020213	p__Bacteroidetes	c__Bacteroidia	o__Bacteroidales	f__Rikenellaceae	g__Alistipes	s__indistinctus
TG	OTU1044419	-0.000752534	Negative	0.0301672	p__Bacteroidetes	c__Bacteroidia	o__Bacteroidales	f__S24-7	g__	s__
waist	OTU4471279	0.000111163	Positive	0.000639798	p__Cyanobacteria	c__Chloroplast	o__Streptophyta	f__	g__	s__
waist	OTU4420570	0.000103176	Positive	0.000366912	p__Cyanobacteria	c__Chloroplast	o__Streptophyta	f__	g__	s__
SBP	OTU4438983	-5.37789e-05	Negative	0.0391009	p__Euryarchaeota	c__Methanobacteria	o__Methanobacteriales	f__Methanobacteriaceae	g__Methanobrevibacter	s__
waist	OTU4438983	-0.000152584	Negative	0.00153691	p__Euryarchaeota	c__Methanobacteria	o__Methanobacteriales	f__Methanobacteriaceae	g__Methanobrevibacter	s__
MetSy	OTU4438983	-0.00283567	Negative	0.0193087	p__Euryarchaeota	c__Methanobacteria	o__Methanobacteriales	f__Methanobacteriaceae	g__Methanobrevibacter	s__
TG	OTU1016369	4.85598e-06	Positive	0.00751983	p__Firmicutes	c__Bacilli	o__Bacillales	f__Listeriaceae	g__Brochothrix	s__
waist	OTU1016369	9.02833e-07	Positive	0.00152727	p__Firmicutes	c__Bacilli	o__Bacillales	f__Listeriaceae	g__Brochothrix	s__
waist	OTU4446058	2.84491e-06	Positive	7.3418e-05	p__Firmicutes	c__Bacilli	o__Bacillales	f__Staphylococcaceae	g__Staphylococcus	s__aureus
TG	OTU4453535	0.000518596	Positive	0.00047184	p__Firmicutes	c__Bacilli	o__Gemellales	f__Gemellaceae	g__	s__
MetSy	OTU4478762	0.00277724	Positive	0.00101754	p__Firmicutes	c__Bacilli	o__Lactobacillales	f__Aerococcaceae	g__Lacticigenium	s__naphtae
TG	OTU4478762	0.00128283	Positive	3.13116e-10	p__Firmicutes	c__Bacilli	o__Lactobacillales	f__Aerococcaceae	g__Lacticigenium	s__naphtae
waist	OTU4478762	0.000120377	Positive	0.00063311	p__Firmicutes	c__Bacilli	o__Lactobacillales	f__Aerococcaceae	g__Lacticigenium	s__naphtae
DBP	OTU4478762	6.72993e-05	Positive	0.0425649	p__Firmicutes	c__Bacilli	o__Lactobacillales	f__Aerococcaceae	g__Lacticigenium	s__naphtae
FBG	OTU4453060	0.000163026	Positive	0.030702	p__Firmicutes	c__Bacilli	o__Lactobacillales	f__Enterococcaceae	g__Enterococcus	s__
MetSy	OTU128300	0.00100929	Positive	0.00198617	p__Firmicutes	c__Bacilli	o__Lactobacillales	f__Lactobacillaceae	g__Lactobacillus	s__
FBG	OTU4428313	0.000169634	Positive	7.92966e-10	p__Firmicutes	c__Bacilli	o__Lactobacillales	f__Lactobacillaceae	g__Lactobacillus	s__
waist	OTU4428313	1.12738e-05	Positive	0.0404318	p__Firmicutes	c__Bacilli	o__Lactobacillales	f__Lactobacillaceae	g__Lactobacillus	s__
MetSy	OTU4463108	0.000862002	Positive	3.92276e-05	p__Firmicutes	c__Bacilli	o__Lactobacillales	f__Lactobacillaceae	g__Lactobacillus	s__ruminis
waist	OTU4463108	2.7978e-05	Positive	0.00227994	p__Firmicutes	c__Bacilli	o__Lactobacillales	f__Lactobacillaceae	g__Lactobacillus	s__ruminis
HDL	OTU4463108	-0.000418463	Negative	0.0277679	p__Firmicutes	c__Bacilli	o__Lactobacillales	f__Lactobacillaceae	g__Lactobacillus	s__ruminis
MetSy	OTU4423978	0.000295803	Positive	0.0182059	p__Firmicutes	c__Bacilli	o__Lactobacillales	f__Leuconostocaceae	g__Weissella	s__oryzae
waist	OTU4423978	1.36637e-05	Positive	0.00783656	p__Firmicutes	c__Bacilli	o__Lactobacillales	f__Leuconostocaceae	g__Weissella	s__oryzae
MetSy	OTU4467992	0.00267471	Positive	0.00683163	p__Firmicutes	c__Bacilli	o__Lactobacillales	f__Streptococcaceae	g__Streptococcus	s__
TG	OTU4479989	0.00110738	Positive	1.17331e-06	p__Firmicutes	c__Bacilli	o__Lactobacillales	f__Streptococcaceae	g__Streptococcus	s__
TG	OTU4467992	0.000905091	Positive	0.000214616	p__Firmicutes	c__Bacilli	o__Lactobacillales	f__Streptococcaceae	g__Streptococcus	s__
TG	OTU4441855	0.000348401	Positive	0.0261937	p__Firmicutes	c__Bacilli	o__Lactobacillales	f__Streptococcaceae	g__Streptococcus	s__
TG	OTU4447992	0.000259704	Positive	0.0232396	p__Firmicutes	c__Bacilli	o__Lactobacillales	f__Streptococcaceae	g__Streptococcus	s__
SBP	OTU4441855	2.55852e-05	Positive	0.0481307	p__Firmicutes	c__Bacilli	o__Lactobacillales	f__Streptococcaceae	g__Streptococcus	s__
TG	OTU4455767	3.64867e-06	Positive	0.0237201	p__Firmicutes	c__Bacilli	o__Lactobacillales	f__Streptococcaceae	g__Streptococcus	s__
HDL	OTU4441855	-0.00106781	Negative	0.0314754	p__Firmicutes	c__Bacilli	o__Lactobacillales	f__Streptococcaceae	g__Streptococcus	s__
MetSy	OTU4473883	0.00667966	Positive	1.08808e-05	p__Firmicutes	c__Bacilli	o__Lactobacillales	f__Streptococcaceae	g__Streptococcus	s__alactolyticus
TG	OTU4473883	0.00214931	Positive	2.74172e-08	p__Firmicutes	c__Bacilli	o__Lactobacillales	f__Streptococcaceae	g__Streptococcus	s__alactolyticus
waist	OTU4473883	0.00014448	Positive	0.0461361	p__Firmicutes	c__Bacilli	o__Lactobacillales	f__Streptococcaceae	g__Streptococcus	s__alactolyticus
SBP	OTU4473883	7.38825e-05	Positive	0.0413296	p__Firmicutes	c__Bacilli	o__Lactobacillales	f__Streptococcaceae	g__Streptococcus	s__alactolyticus
DBP	OTU248902	0.00011891	Positive	0.0327911	p__Firmicutes	c__Bacilli	o__Turicibacterales	f__Turicibacteraceae	g__Turicibacter	s__
TG	OTU3609545	0.000366983	Positive	0.00768355	p__Firmicutes	c__Clostridia	o__Clostridiales	f__	g__	s__
TG	OTU303326	0.000328939	Positive	9.62368e-05	p__Firmicutes	c__Clostridia	o__Clostridiales	f__	g__	s__
TG	OTU1602314	0.000301304	Positive	0.022172	p__Firmicutes	c__Clostridia	o__Clostridiales	f__	g__	s__
FBG	OTU177153	0.000138954	Positive	0.0388643	p__Firmicutes	c__Clostridia	o__Clostridiales	f__	g__	s__
waist	OTU3609545	9.23764e-05	Positive	6.63682e-06	p__Firmicutes	c__Clostridia	o__Clostridiales	f__	g__	s__
waist	OTU4385326	6.227e-05	Positive	0.00368292	p__Firmicutes	c__Clostridia	o__Clostridiales	f__	g__	s__
waist	OTU303326	4.5982e-05	Positive	0.000976516	p__Firmicutes	c__Clostridia	o__Clostridiales	f__	g__	s__
SBP	OTU303326	1.80615e-05	Positive	0.0140405	p__Firmicutes	c__Clostridia	o__Clostridiales	f__	g__	s__
HDL	OTU308081	5.66318e-06	Positive	0.0378768	p__Firmicutes	c__Clostridia	o__Clostridiales	f__	g__	s__
TG	OTU266935	1.72897e-06	Positive	0.00593226	p__Firmicutes	c__Clostridia	o__Clostridiales	f__	g__	s__
waist	OTU4469007	-7.57767e-07	Negative	0.021815	p__Firmicutes	c__Clostridia	o__Clostridiales	f__	g__	s__
waist	OTU185558	-7.91546e-07	Negative	0.0306674	p__Firmicutes	c__Clostridia	o__Clostridiales	f__	g__	s__
DBP	OTU537219	-1.93623e-06	Negative	0.0368251	p__Firmicutes	c__Clostridia	o__Clostridiales	f__	g__	s__
SBP	OTU4358322	-3.32888e-06	Negative	0.0152761	p__Firmicutes	c__Clostridia	o__Clostridiales	f__	g__	s__
TG	OTU173876	-3.38507e-06	Negative	0.0189942	p__Firmicutes	c__Clostridia	o__Clostridiales	f__	g__	s__
DBP	OTU4402903	-4.13265e-06	Negative	0.0148819	p__Firmicutes	c__Clostridia	o__Clostridiales	f__	g__	s__
waist	OTU4402903	-4.33057e-06	Negative	0.0317568	p__Firmicutes	c__Clostridia	o__Clostridiales	f__	g__	s__
MetSy	OTU363017	-5.91511e-06	Negative	0.0314873	p__Firmicutes	c__Clostridia	o__Clostridiales	f__	g__	s__
DBP	OTU4358322	-6.15663e-06	Negative	0.00788074	p__Firmicutes	c__Clostridia	o__Clostridiales	f__	g__	s__
SBP	OTU4353913	-6.62977e-06	Negative	0.0298935	p__Firmicutes	c__Clostridia	o__Clostridiales	f__	g__	s__
TG	OTU4343842	-7.57278e-06	Negative	0.0454345	p__Firmicutes	c__Clostridia	o__Clostridiales	f__	g__	s__
waist	OTU4419459	-8.12369e-06	Negative	0.0444846	p__Firmicutes	c__Clostridia	o__Clostridiales	f__	g__	s__
waist	OTU177153	-2.29877e-05	Negative	0.0465681	p__Firmicutes	c__Clostridia	o__Clostridiales	f__	g__	s__
waist	OTU4463532	-2.46489e-05	Negative	0.0469692	p__Firmicutes	c__Clostridia	o__Clostridiales	f__	g__	s__
MetSy	OTU197274	-2.5172e-05	Negative	0.00900578	p__Firmicutes	c__Clostridia	o__Clostridiales	f__	g__	s__
SBP	OTU4393565	-3.43991e-05	Negative	0.0199593	p__Firmicutes	c__Clostridia	o__Clostridiales	f__	g__	s__
DBP	OTU4393565	-5.42101e-05	Negative	0.0358884	p__Firmicutes	c__Clostridia	o__Clostridiales	f__	g__	s__
waist	OTU303571	-9.12308e-05	Negative	4.8045e-05	p__Firmicutes	c__Clostridia	o__Clostridiales	f__	g__	s__
SBP	OTU4425663	-9.59705e-05	Negative	0.00375948	p__Firmicutes	c__Clostridia	o__Clostridiales	f__	g__	s__
DBP	OTU4425663	-0.000132318	Negative	0.0267595	p__Firmicutes	c__Clostridia	o__Clostridiales	f__	g__	s__
waist	OTU4393565	-0.000153049	Negative	3.39555e-09	p__Firmicutes	c__Clostridia	o__Clostridiales	f__	g__	s__
MetSy	OTU4419459	-0.000195375	Negative	0.0421574	p__Firmicutes	c__Clostridia	o__Clostridiales	f__	g__	s__
TG	OTU303571	-0.000411199	Negative	0.00530118	p__Firmicutes	c__Clostridia	o__Clostridiales	f__	g__	s__
TG	OTU157054	-0.000478234	Negative	0.0114918	p__Firmicutes	c__Clostridia	o__Clostridiales	f__	g__	s__
MetSy	OTU4469233	-0.000699249	Negative	0.0304702	p__Firmicutes	c__Clostridia	o__Clostridiales	f__	g__	s__
TG	OTU183328	-0.000702644	Negative	0.00115699	p__Firmicutes	c__Clostridia	o__Clostridiales	f__	g__	s__
TG	OTU4429981	-0.000769411	Negative	0.0121577	p__Firmicutes	c__Clostridia	o__Clostridiales	f__	g__	s__
TG	OTU4425663	-0.00122483	Negative	0.00253286	p__Firmicutes	c__Clostridia	o__Clostridiales	f__	g__	s__
TG	OTU4301511	-0.00122743	Negative	8.10704e-05	p__Firmicutes	c__Clostridia	o__Clostridiales	f__	g__	s__
MetSy	OTU157054	-0.00156083	Negative	0.0388026	p__Firmicutes	c__Clostridia	o__Clostridiales	f__	g__	s__
MetSy	OTU4393565	-0.00178457	Negative	0.00934068	p__Firmicutes	c__Clostridia	o__Clostridiales	f__	g__	s__
TG	OTU4377149	-0.00186931	Negative	0.000351242	p__Firmicutes	c__Clostridia	o__Clostridiales	f__	g__	s__
MetSy	OTU303571	-0.00191374	Negative	0.00047184	p__Firmicutes	c__Clostridia	o__Clostridiales	f__	g__	s__
MetSy	OTU183328	-0.00212692	Negative	0.0148819	p__Firmicutes	c__Clostridia	o__Clostridiales	f__	g__	s__
MetSy	OTU4301511	-0.00306731	Negative	0.0185091	p__Firmicutes	c__Clostridia	o__Clostridiales	f__	g__	s__
MetSy	OTU4377149	-0.00476746	Negative	0.0291234	p__Firmicutes	c__Clostridia	o__Clostridiales	f__	g__	s__
TG	OTU4335578	4.99639e-06	Positive	0.0066917	p__Firmicutes	c__Clostridia	o__Clostridiales	f__[Mogibacteriaceae]	g__	s__
waist	OTU312070	2.52004e-07	Positive	0.0142428	p__Firmicutes	c__Clostridia	o__Clostridiales	f__[Mogibacteriaceae]	g__	s__
waist	OTU214036	-4.56177e-07	Negative	0.00058695	p__Firmicutes	c__Clostridia	o__Clostridiales	f__[Mogibacteriaceae]	g__	s__
TG	OTU214036	-1.8087e-06	Negative	0.0452263	p__Firmicutes	c__Clostridia	o__Clostridiales	f__[Mogibacteriaceae]	g__	s__
MetSy	OTU214036	-1.03342e-05	Negative	0.00120167	p__Firmicutes	c__Clostridia	o__Clostridiales	f__[Mogibacteriaceae]	g__	s__
waist	OTU147484	-5.45203e-05	Negative	0.00116902	p__Firmicutes	c__Clostridia	o__Clostridiales	f__[Mogibacteriaceae]	g__	s__
TG	OTU147484	-0.000310054	Negative	0.00339432	p__Firmicutes	c__Clostridia	o__Clostridiales	f__[Mogibacteriaceae]	g__	s__
MetSy	OTU147484	-0.00116968	Negative	0.00419651	p__Firmicutes	c__Clostridia	o__Clostridiales	f__[Mogibacteriaceae]	g__	s__
waist	OTU2442706	-6.87248e-07	Negative	0.000374003	p__Firmicutes	c__Clostridia	o__Clostridiales	f__Christensenellaceae	g__	s__
TG	OTU2442706	-2.8053e-06	Negative	0.0314978	p__Firmicutes	c__Clostridia	o__Clostridiales	f__Christensenellaceae	g__	s__
waist	OTU176318	-1.04994e-05	Negative	0.0465681	p__Firmicutes	c__Clostridia	o__Clostridiales	f__Christensenellaceae	g__	s__
MetSy	OTU2442706	-1.08276e-05	Negative	0.0308722	p__Firmicutes	c__Clostridia	o__Clostridiales	f__Christensenellaceae	g__	s__
SBP	OTU552235	-3.28842e-07	Negative	0.00432526	p__Firmicutes	c__Clostridia	o__Clostridiales	f__Christensenellaceae	g__Christensenella	s__
DBP	OTU552235	-5.1023e-07	Negative	0.0115148	p__Firmicutes	c__Clostridia	o__Clostridiales	f__Christensenellaceae	g__Christensenella	s__
waist	OTU552235	-5.3247e-07	Negative	0.0269412	p__Firmicutes	c__Clostridia	o__Clostridiales	f__Christensenellaceae	g__Christensenella	s__
MetSy	OTU552235	-1.33971e-05	Negative	0.0180882	p__Firmicutes	c__Clostridia	o__Clostridiales	f__Christensenellaceae	g__Christensenella	s__
TG	OTU4481624	0.00255652	Positive	0.00383323	p__Firmicutes	c__Clostridia	o__Clostridiales	f__Clostridiaceae	g__	s__
TG	OTU178640	0.000305493	Positive	2.12443e-05	p__Firmicutes	c__Clostridia	o__Clostridiales	f__Clostridiaceae	g__	s__
DBP	OTU4481624	0.000297372	Positive	0.019995	p__Firmicutes	c__Clostridia	o__Clostridiales	f__Clostridiaceae	g__	s__
TG	OTU189503	0.000286758	Positive	0.00175652	p__Firmicutes	c__Clostridia	o__Clostridiales	f__Clostridiaceae	g__	s__
TG	OTU4446320	0.000207684	Positive	0.0259712	p__Firmicutes	c__Clostridia	o__Clostridiales	f__Clostridiaceae	g__	s__
SBP	OTU4481624	0.00017661	Positive	0.0172038	p__Firmicutes	c__Clostridia	o__Clostridiales	f__Clostridiaceae	g__	s__
SBP	OTU4482516	8.35294e-05	Positive	0.0131407	p__Firmicutes	c__Clostridia	o__Clostridiales	f__Clostridiaceae	g__	s__
waist	OTU189503	4.51253e-05	Positive	0.00236233	p__Firmicutes	c__Clostridia	o__Clostridiales	f__Clostridiaceae	g__	s__
waist	OTU178640	3.8607e-05	Positive	0.00139466	p__Firmicutes	c__Clostridia	o__Clostridiales	f__Clostridiaceae	g__	s__
waist	OTU191694	3.50491e-05	Positive	0.00457669	p__Firmicutes	c__Clostridia	o__Clostridiales	f__Clostridiaceae	g__	s__
TG	OTU4383953	7.1841e-06	Positive	0.000552793	p__Firmicutes	c__Clostridia	o__Clostridiales	f__Clostridiaceae	g__	s__
TG	OTU180516	4.63417e-06	Positive	0.000380304	p__Firmicutes	c__Clostridia	o__Clostridiales	f__Clostridiaceae	g__	s__
waist	OTU179536	2.5406e-06	Positive	0.0286926	p__Firmicutes	c__Clostridia	o__Clostridiales	f__Clostridiaceae	g__	s__
TG	OTU273357	2.45846e-06	Positive	0.0130841	p__Firmicutes	c__Clostridia	o__Clostridiales	f__Clostridiaceae	g__	s__
TG	OTU299474	2.3097e-06	Positive	0.00263399	p__Firmicutes	c__Clostridia	o__Clostridiales	f__Clostridiaceae	g__	s__
waist	OTU273357	3.8599e-07	Positive	0.0164038	p__Firmicutes	c__Clostridia	o__Clostridiales	f__Clostridiaceae	g__	s__
waist	OTU299474	3.7503e-07	Positive	0.00243791	p__Firmicutes	c__Clostridia	o__Clostridiales	f__Clostridiaceae	g__	s__
SBP	OTU273357	1.72981e-07	Positive	0.0369039	p__Firmicutes	c__Clostridia	o__Clostridiales	f__Clostridiaceae	g__	s__
SBP	OTU4202174	-4.86488e-07	Negative	0.0449084	p__Firmicutes	c__Clostridia	o__Clostridiales	f__Clostridiaceae	g__	s__
TG	OTU4202174	-6.51328e-06	Negative	0.0269412	p__Firmicutes	c__Clostridia	o__Clostridiales	f__Clostridiaceae	g__	s__
MetSy	OTU4434334	-0.00319952	Negative	0.00596848	p__Firmicutes	c__Clostridia	o__Clostridiales	f__Clostridiaceae	g__	s__
MetSy	OTU4445673	0.00320665	Positive	0.00950828	p__Firmicutes	c__Clostridia	o__Clostridiales	f__Clostridiaceae	g__Clostridium	s__
waist	OTU3931537	0.000184106	Positive	0.00158992	p__Firmicutes	c__Clostridia	o__Clostridiales	f__Clostridiaceae	g__Clostridium	s__
DBP	OTU4445673	0.000138048	Positive	0.00137391	p__Firmicutes	c__Clostridia	o__Clostridiales	f__Clostridiaceae	g__Clostridium	s__
waist	OTU174516	0.000127861	Positive	0.00161438	p__Firmicutes	c__Clostridia	o__Clostridiales	f__Clostridiaceae	g__Clostridium	s__
SBP	OTU174516	4.7218e-05	Positive	0.0302876	p__Firmicutes	c__Clostridia	o__Clostridiales	f__Clostridiaceae	g__Clostridium	s__
waist	OTU4326080	2.79609e-05	Positive	0.0343001	p__Firmicutes	c__Clostridia	o__Clostridiales	f__Clostridiaceae	g__Clostridium	s__
TG	OTU4465124	-0.000876004	Negative	0.000678212	p__Firmicutes	c__Clostridia	o__Clostridiales	f__Clostridiaceae	g__Clostridium	s__
MetSy	OTU4465124	-0.00330495	Negative	0.000903947	p__Firmicutes	c__Clostridia	o__Clostridiales	f__Clostridiaceae	g__Clostridium	s__
TG	OTU316496	0.000258304	Positive	0.000374012	p__Firmicutes	c__Clostridia	o__Clostridiales	f__Clostridiaceae	g__SMB53	s__
TG	OTU289730	6.8479e-05	Positive	0.000445215	p__Firmicutes	c__Clostridia	o__Clostridiales	f__Clostridiaceae	g__SMB53	s__
waist	OTU316496	4.17771e-05	Positive	0.00035933	p__Firmicutes	c__Clostridia	o__Clostridiales	f__Clostridiaceae	g__SMB53	s__
DBP	OTU316496	2.45426e-05	Positive	0.0242541	p__Firmicutes	c__Clostridia	o__Clostridiales	f__Clostridiaceae	g__SMB53	s__
SBP	OTU316496	1.62456e-05	Positive	0.00837738	p__Firmicutes	c__Clostridia	o__Clostridiales	f__Clostridiaceae	g__SMB53	s__
MetSy	OTU4479443	0.00500353	Positive	6.51613e-06	p__Firmicutes	c__Clostridia	o__Clostridiales	f__Lachnospiraceae	g__	s__
MetSy	OTU4444262	0.00348399	Positive	7.30598e-05	p__Firmicutes	c__Clostridia	o__Clostridiales	f__Lachnospiraceae	g__	s__
MetSy	OTU4416570	0.00216821	Positive	0.0245354	p__Firmicutes	c__Clostridia	o__Clostridiales	f__Lachnospiraceae	g__	s__
TG	OTU4479443	0.00124198	Positive	1.89722e-05	p__Firmicutes	c__Clostridia	o__Clostridiales	f__Lachnospiraceae	g__	s__
TG	OTU4444262	0.0011927	Positive	6.38632e-08	p__Firmicutes	c__Clostridia	o__Clostridiales	f__Lachnospiraceae	g__	s__
TG	OTU4469576	0.0010582	Positive	0.000384028	p__Firmicutes	c__Clostridia	o__Clostridiales	f__Lachnospiraceae	g__	s__
TG	OTU3797933	0.000710757	Positive	0.0268846	p__Firmicutes	c__Clostridia	o__Clostridiales	f__Lachnospiraceae	g__	s__
MetSy	OTU4447176	0.000667526	Positive	0.0164006	p__Firmicutes	c__Clostridia	o__Clostridiales	f__Lachnospiraceae	g__	s__
TG	OTU4473509	0.000666149	Positive	0.00063311	p__Firmicutes	c__Clostridia	o__Clostridiales	f__Lachnospiraceae	g__	s__
TG	OTU4454025	0.000637619	Positive	7.58761e-09	p__Firmicutes	c__Clostridia	o__Clostridiales	f__Lachnospiraceae	g__	s__
MetSy	OTU4405482	0.000599551	Positive	0.0276077	p__Firmicutes	c__Clostridia	o__Clostridiales	f__Lachnospiraceae	g__	s__
TG	OTU4416570	0.000597317	Positive	0.0156342	p__Firmicutes	c__Clostridia	o__Clostridiales	f__Lachnospiraceae	g__	s__
TG	OTU4415390	0.000518535	Positive	0.0388792	p__Firmicutes	c__Clostridia	o__Clostridiales	f__Lachnospiraceae	g__	s__
TG	OTU4441615	0.000342699	Positive	0.0254233	p__Firmicutes	c__Clostridia	o__Clostridiales	f__Lachnospiraceae	g__	s__
waist	OTU4457438	0.000312416	Positive	0.00119175	p__Firmicutes	c__Clostridia	o__Clostridiales	f__Lachnospiraceae	g__	s__
FBG	OTU4454025	0.000277671	Positive	0.0188543	p__Firmicutes	c__Clostridia	o__Clostridiales	f__Lachnospiraceae	g__	s__
waist	OTU4479443	0.000248253	Positive	5.75803e-08	p__Firmicutes	c__Clostridia	o__Clostridiales	f__Lachnospiraceae	g__	s__
TG	OTU4447176	0.000223289	Positive	0.00114251	p__Firmicutes	c__Clostridia	o__Clostridiales	f__Lachnospiraceae	g__	s__
TG	OTU4405482	0.000147643	Positive	0.0388792	p__Firmicutes	c__Clostridia	o__Clostridiales	f__Lachnospiraceae	g__	s__
waist	OTU4416570	0.000135208	Positive	0.000292507	p__Firmicutes	c__Clostridia	o__Clostridiales	f__Lachnospiraceae	g__	s__
waist	OTU3797933	0.000132287	Positive	0.00822954	p__Firmicutes	c__Clostridia	o__Clostridiales	f__Lachnospiraceae	g__	s__
DBP	OTU4479443	0.000128945	Positive	0.00233688	p__Firmicutes	c__Clostridia	o__Clostridiales	f__Lachnospiraceae	g__	s__
waist	OTU4444262	0.000117116	Positive	0.00216814	p__Firmicutes	c__Clostridia	o__Clostridiales	f__Lachnospiraceae	g__	s__
waist	OTU4473509	9.5943e-05	Positive	0.00272568	p__Firmicutes	c__Clostridia	o__Clostridiales	f__Lachnospiraceae	g__	s__
DBP	OTU3797933	8.97029e-05	Positive	0.0486513	p__Firmicutes	c__Clostridia	o__Clostridiales	f__Lachnospiraceae	g__	s__
waist	OTU125624	7.21587e-05	Positive	0.0138391	p__Firmicutes	c__Clostridia	o__Clostridiales	f__Lachnospiraceae	g__	s__
SBP	OTU4479443	7.00424e-05	Positive	0.00526296	p__Firmicutes	c__Clostridia	o__Clostridiales	f__Lachnospiraceae	g__	s__
waist	OTU211354	6.53721e-05	Positive	0.00591345	p__Firmicutes	c__Clostridia	o__Clostridiales	f__Lachnospiraceae	g__	s__
SBP	OTU3797933	5.87692e-05	Positive	0.023186	p__Firmicutes	c__Clostridia	o__Clostridiales	f__Lachnospiraceae	g__	s__
waist	OTU4473788	4.66066e-05	Positive	0.00358975	p__Firmicutes	c__Clostridia	o__Clostridiales	f__Lachnospiraceae	g__	s__
SBP	OTU4473788	2.00304e-05	Positive	0.0159492	p__Firmicutes	c__Clostridia	o__Clostridiales	f__Lachnospiraceae	g__	s__
MetSy	OTU4483337	1.49106e-05	Positive	0.00258263	p__Firmicutes	c__Clostridia	o__Clostridiales	f__Lachnospiraceae	g__	s__
MetSy	OTU183865	1.08199e-05	Positive	0.00571732	p__Firmicutes	c__Clostridia	o__Clostridiales	f__Lachnospiraceae	g__	s__
MetSy	OTU293342	7.44204e-06	Positive	0.00394134	p__Firmicutes	c__Clostridia	o__Clostridiales	f__Lachnospiraceae	g__	s__
TG	OTU183865	5.69544e-06	Positive	5.71963e-10	p__Firmicutes	c__Clostridia	o__Clostridiales	f__Lachnospiraceae	g__	s__
TG	OTU4483337	3.95299e-06	Positive	0.00203621	p__Firmicutes	c__Clostridia	o__Clostridiales	f__Lachnospiraceae	g__	s__
TG	OTU293342	2.9762e-06	Positive	1.87729e-06	p__Firmicutes	c__Clostridia	o__Clostridiales	f__Lachnospiraceae	g__	s__
waist	OTU4483337	5.61164e-07	Positive	0.00825644	p__Firmicutes	c__Clostridia	o__Clostridiales	f__Lachnospiraceae	g__	s__
waist	OTU293342	4.95854e-07	Positive	7.80653e-07	p__Firmicutes	c__Clostridia	o__Clostridiales	f__Lachnospiraceae	g__	s__
DBP	OTU183865	3.60914e-07	Positive	0.0120641	p__Firmicutes	c__Clostridia	o__Clostridiales	f__Lachnospiraceae	g__	s__
waist	OTU176806	2.88037e-07	Positive	0.0286178	p__Firmicutes	c__Clostridia	o__Clostridiales	f__Lachnospiraceae	g__	s__
waist	OTU167373	2.6551e-07	Positive	0.00563673	p__Firmicutes	c__Clostridia	o__Clostridiales	f__Lachnospiraceae	g__	s__
SBP	OTU3855886	1.12727e-07	Positive	0.0335156	p__Firmicutes	c__Clostridia	o__Clostridiales	f__Lachnospiraceae	g__	s__
HDL	OTU176321	-5.55085e-06	Negative	0.0350175	p__Firmicutes	c__Clostridia	o__Clostridiales	f__Lachnospiraceae	g__	s__
HDL	OTU176806	-5.58677e-06	Negative	0.0300663	p__Firmicutes	c__Clostridia	o__Clostridiales	f__Lachnospiraceae	g__	s__
SBP	OTU4429608	-3.48883e-05	Negative	0.0479949	p__Firmicutes	c__Clostridia	o__Clostridiales	f__Lachnospiraceae	g__	s__
SBP	OTU4425526	-3.73789e-05	Negative	0.0141714	p__Firmicutes	c__Clostridia	o__Clostridiales	f__Lachnospiraceae	g__	s__
waist	OTU4454025	-4.1125e-05	Negative	0.0479408	p__Firmicutes	c__Clostridia	o__Clostridiales	f__Lachnospiraceae	g__	s__
SBP	OTU4469302	-4.28225e-05	Negative	0.00202934	p__Firmicutes	c__Clostridia	o__Clostridiales	f__Lachnospiraceae	g__	s__
DBP	OTU4425526	-5.90839e-05	Negative	0.0268352	p__Firmicutes	c__Clostridia	o__Clostridiales	f__Lachnospiraceae	g__	s__
waist	OTU4441615	-6.61767e-05	Negative	0.00530447	p__Firmicutes	c__Clostridia	o__Clostridiales	f__Lachnospiraceae	g__	s__
waist	OTU4458576	-8.42685e-05	Negative	0.00124491	p__Firmicutes	c__Clostridia	o__Clostridiales	f__Lachnospiraceae	g__	s__
waist	OTU4425526	-8.98006e-05	Negative	0.00204507	p__Firmicutes	c__Clostridia	o__Clostridiales	f__Lachnospiraceae	g__	s__
waist	OTU4469576	-0.00010878	Negative	0.0388405	p__Firmicutes	c__Clostridia	o__Clostridiales	f__Lachnospiraceae	g__	s__
waist	OTU4429608	-0.000120239	Negative	0.000129196	p__Firmicutes	c__Clostridia	o__Clostridiales	f__Lachnospiraceae	g__	s__
waist	OTU4469302	-0.000138089	Negative	8.34954e-08	p__Firmicutes	c__Clostridia	o__Clostridiales	f__Lachnospiraceae	g__	s__
waist	OTU4464173	-0.000216519	Negative	0.00609569	p__Firmicutes	c__Clostridia	o__Clostridiales	f__Lachnospiraceae	g__	s__
TG	OTU4366523	-0.000340795	Negative	0.000187919	p__Firmicutes	c__Clostridia	o__Clostridiales	f__Lachnospiraceae	g__	s__
TG	OTU4458576	-0.000362051	Negative	0.0385854	p__Firmicutes	c__Clostridia	o__Clostridiales	f__Lachnospiraceae	g__	s__
TG	OTU4004998	-0.000402364	Negative	0.00114251	p__Firmicutes	c__Clostridia	o__Clostridiales	f__Lachnospiraceae	g__	s__
TG	OTU4484111	-0.000423678	Negative	0.000193196	p__Firmicutes	c__Clostridia	o__Clostridiales	f__Lachnospiraceae	g__	s__
TG	OTU4425526	-0.000675619	Negative	0.00011186	p__Firmicutes	c__Clostridia	o__Clostridiales	f__Lachnospiraceae	g__	s__
HDL	OTU4473788	-0.000747334	Negative	0.0221827	p__Firmicutes	c__Clostridia	o__Clostridiales	f__Lachnospiraceae	g__	s__
MetSy	OTU4366523	-0.000886717	Negative	0.0195339	p__Firmicutes	c__Clostridia	o__Clostridiales	f__Lachnospiraceae	g__	s__
MetSy	OTU4004998	-0.00109048	Negative	0.0332075	p__Firmicutes	c__Clostridia	o__Clostridiales	f__Lachnospiraceae	g__	s__
MetSy	OTU4484111	-0.00114305	Negative	0.0146989	p__Firmicutes	c__Clostridia	o__Clostridiales	f__Lachnospiraceae	g__	s__
FBG	OTU4464173	-0.00114702	Negative	0.0153308	p__Firmicutes	c__Clostridia	o__Clostridiales	f__Lachnospiraceae	g__	s__
MetSy	OTU4469302	-0.00159492	Negative	0.0219414	p__Firmicutes	c__Clostridia	o__Clostridiales	f__Lachnospiraceae	g__	s__
TG	OTU4464173	-0.00160365	Negative	0.000703038	p__Firmicutes	c__Clostridia	o__Clostridiales	f__Lachnospiraceae	g__	s__
MetSy	OTU4425526	-0.00213028	Negative	0.0021973	p__Firmicutes	c__Clostridia	o__Clostridiales	f__Lachnospiraceae	g__	s__
HDL	OTU4457438	-0.00541573	Negative	0.00491205	p__Firmicutes	c__Clostridia	o__Clostridiales	f__Lachnospiraceae	g__	s__
MetSy	OTU4464173	-0.00591568	Negative	0.00124678	p__Firmicutes	c__Clostridia	o__Clostridiales	f__Lachnospiraceae	g__	s__
MetSy	OTU4472174	0.00223828	Positive	0.00836092	p__Firmicutes	c__Clostridia	o__Clostridiales	f__Lachnospiraceae	g__[Ruminococcus]	s__
TG	OTU4482983	0.00064949	Positive	0.0379698	p__Firmicutes	c__Clostridia	o__Clostridiales	f__Lachnospiraceae	g__[Ruminococcus]	s__
TG	OTU4472174	0.000584815	Positive	0.00801678	p__Firmicutes	c__Clostridia	o__Clostridiales	f__Lachnospiraceae	g__[Ruminococcus]	s__
TG	OTU4396688	0.000401844	Positive	0.00421061	p__Firmicutes	c__Clostridia	o__Clostridiales	f__Lachnospiraceae	g__[Ruminococcus]	s__
waist	OTU4482983	0.000154111	Positive	0.000926547	p__Firmicutes	c__Clostridia	o__Clostridiales	f__Lachnospiraceae	g__[Ruminococcus]	s__
MetSy	OTU2686369	7.02945e-05	Positive	0.0100715	p__Firmicutes	c__Clostridia	o__Clostridiales	f__Lachnospiraceae	g__[Ruminococcus]	s__
waist	OTU4396688	5.37872e-05	Positive	0.0228843	p__Firmicutes	c__Clostridia	o__Clostridiales	f__Lachnospiraceae	g__[Ruminococcus]	s__
TG	OTU2686369	4.75029e-05	Positive	2.05238e-14	p__Firmicutes	c__Clostridia	o__Clostridiales	f__Lachnospiraceae	g__[Ruminococcus]	s__
FBG	OTU2686369	2.03553e-05	Positive	0.00170333	p__Firmicutes	c__Clostridia	o__Clostridiales	f__Lachnospiraceae	g__[Ruminococcus]	s__
waist	OTU2686369	2.77144e-06	Positive	0.0170644	p__Firmicutes	c__Clostridia	o__Clostridiales	f__Lachnospiraceae	g__[Ruminococcus]	s__
MetSy	OTU4476604	0.0118209	Positive	1.2912e-06	p__Firmicutes	c__Clostridia	o__Clostridiales	f__Lachnospiraceae	g__[Ruminococcus]	s__gnavus
TG	OTU4476604	0.00547584	Positive	8.64129e-20	p__Firmicutes	c__Clostridia	o__Clostridiales	f__Lachnospiraceae	g__[Ruminococcus]	s__gnavus
FBG	OTU4476604	0.00136722	Positive	0.0481307	p__Firmicutes	c__Clostridia	o__Clostridiales	f__Lachnospiraceae	g__[Ruminococcus]	s__gnavus
DBP	OTU4476604	0.000322349	Positive	0.00047184	p__Firmicutes	c__Clostridia	o__Clostridiales	f__Lachnospiraceae	g__[Ruminococcus]	s__gnavus
waist	OTU4476604	0.000282415	Positive	0.0124441	p__Firmicutes	c__Clostridia	o__Clostridiales	f__Lachnospiraceae	g__[Ruminococcus]	s__gnavus
SBP	OTU4476604	0.000162496	Positive	0.0032235	p__Firmicutes	c__Clostridia	o__Clostridiales	f__Lachnospiraceae	g__[Ruminococcus]	s__gnavus
MetSy	OTU4416025	1.69069e-05	Positive	0.00652597	p__Firmicutes	c__Clostridia	o__Clostridiales	f__Lachnospiraceae	g__[Ruminococcus]	s__gnavus
MetSy	OTU4435690	1.12537e-05	Positive	0.0271752	p__Firmicutes	c__Clostridia	o__Clostridiales	f__Lachnospiraceae	g__[Ruminococcus]	s__gnavus
TG	OTU4416025	6.43951e-06	Positive	1.93641e-05	p__Firmicutes	c__Clostridia	o__Clostridiales	f__Lachnospiraceae	g__[Ruminococcus]	s__gnavus
TG	OTU4435690	5.79898e-06	Positive	7.0477e-07	p__Firmicutes	c__Clostridia	o__Clostridiales	f__Lachnospiraceae	g__[Ruminococcus]	s__gnavus
DBP	OTU4435690	5.24808e-07	Positive	0.00250618	p__Firmicutes	c__Clostridia	o__Clostridiales	f__Lachnospiraceae	g__[Ruminococcus]	s__gnavus
SBP	OTU4435690	2.25958e-07	Positive	0.0369188	p__Firmicutes	c__Clostridia	o__Clostridiales	f__Lachnospiraceae	g__[Ruminococcus]	s__gnavus
waist	OTU177828	-7.49307e-05	Negative	0.00260046	p__Firmicutes	c__Clostridia	o__Clostridiales	f__Lachnospiraceae	g__Anaerostipes	s__
FBG	OTU177828	-0.000352219	Negative	0.0217002	p__Firmicutes	c__Clostridia	o__Clostridiales	f__Lachnospiraceae	g__Anaerostipes	s__
TG	OTU177828	-0.000375995	Negative	0.0202491	p__Firmicutes	c__Clostridia	o__Clostridiales	f__Lachnospiraceae	g__Anaerostipes	s__
MetSy	OTU177828	-0.0021522	Negative	0.000184057	p__Firmicutes	c__Clostridia	o__Clostridiales	f__Lachnospiraceae	g__Anaerostipes	s__
MetSy	OTU4429301	0.00873638	Positive	8.48964e-07	p__Firmicutes	c__Clostridia	o__Clostridiales	f__Lachnospiraceae	g__Blautia	s__
TG	OTU4429301	0.00317206	Positive	1.26841e-12	p__Firmicutes	c__Clostridia	o__Clostridiales	f__Lachnospiraceae	g__Blautia	s__
MetSy	OTU4465907	0.00113355	Positive	2.8672e-05	p__Firmicutes	c__Clostridia	o__Clostridiales	f__Lachnospiraceae	g__Blautia	s__
waist	OTU4429301	0.000588402	Positive	1.20025e-16	p__Firmicutes	c__Clostridia	o__Clostridiales	f__Lachnospiraceae	g__Blautia	s__
TG	OTU4465907	0.000365029	Positive	1.03261e-07	p__Firmicutes	c__Clostridia	o__Clostridiales	f__Lachnospiraceae	g__Blautia	s__
DBP	OTU4429301	0.00020393	Positive	0.00302217	p__Firmicutes	c__Clostridia	o__Clostridiales	f__Lachnospiraceae	g__Blautia	s__
waist	OTU4474380	0.000185881	Positive	1.73347e-09	p__Firmicutes	c__Clostridia	o__Clostridiales	f__Lachnospiraceae	g__Blautia	s__
waist	OTU4352657	0.000143508	Positive	7.81321e-07	p__Firmicutes	c__Clostridia	o__Clostridiales	f__Lachnospiraceae	g__Blautia	s__
SBP	OTU4429301	0.000135253	Positive	0.000564681	p__Firmicutes	c__Clostridia	o__Clostridiales	f__Lachnospiraceae	g__Blautia	s__
waist	OTU4465907	7.28676e-05	Positive	1.96759e-11	p__Firmicutes	c__Clostridia	o__Clostridiales	f__Lachnospiraceae	g__Blautia	s__
waist	OTU4468384	7.08695e-05	Positive	0.000244162	p__Firmicutes	c__Clostridia	o__Clostridiales	f__Lachnospiraceae	g__Blautia	s__
waist	OTU177037	6.67568e-05	Positive	0.000466595	p__Firmicutes	c__Clostridia	o__Clostridiales	f__Lachnospiraceae	g__Blautia	s__
SBP	OTU4465907	1.29254e-05	Positive	0.0447501	p__Firmicutes	c__Clostridia	o__Clostridiales	f__Lachnospiraceae	g__Blautia	s__
MetSy	OTU186883	1.01686e-05	Positive	1.76777e-05	p__Firmicutes	c__Clostridia	o__Clostridiales	f__Lachnospiraceae	g__Blautia	s__
MetSy	OTU198145	9.98881e-06	Positive	1.63596e-05	p__Firmicutes	c__Clostridia	o__Clostridiales	f__Lachnospiraceae	g__Blautia	s__
MetSy	OTU321453	8.07965e-06	Positive	0.00308532	p__Firmicutes	c__Clostridia	o__Clostridiales	f__Lachnospiraceae	g__Blautia	s__
MetSy	OTU177335	6.79341e-06	Positive	0.0122165	p__Firmicutes	c__Clostridia	o__Clostridiales	f__Lachnospiraceae	g__Blautia	s__
TG	OTU321453	3.61457e-06	Positive	3.72281e-08	p__Firmicutes	c__Clostridia	o__Clostridiales	f__Lachnospiraceae	g__Blautia	s__
TG	OTU186883	3.26766e-06	Positive	5.75803e-08	p__Firmicutes	c__Clostridia	o__Clostridiales	f__Lachnospiraceae	g__Blautia	s__
TG	OTU198145	3.24247e-06	Positive	3.72281e-08	p__Firmicutes	c__Clostridia	o__Clostridiales	f__Lachnospiraceae	g__Blautia	s__
TG	OTU177335	3.10805e-06	Positive	1.13394e-06	p__Firmicutes	c__Clostridia	o__Clostridiales	f__Lachnospiraceae	g__Blautia	s__
waist	OTU321453	6.21244e-07	Positive	3.60188e-09	p__Firmicutes	c__Clostridia	o__Clostridiales	f__Lachnospiraceae	g__Blautia	s__
waist	OTU186883	6.17007e-07	Positive	1.30713e-10	p__Firmicutes	c__Clostridia	o__Clostridiales	f__Lachnospiraceae	g__Blautia	s__
waist	OTU198145	6.02846e-07	Positive	1.31241e-10	p__Firmicutes	c__Clostridia	o__Clostridiales	f__Lachnospiraceae	g__Blautia	s__
waist	OTU177335	4.61432e-07	Positive	9.26339e-06	p__Firmicutes	c__Clostridia	o__Clostridiales	f__Lachnospiraceae	g__Blautia	s__
MetSy	OTU4335484	0.00249505	Positive	8.63339e-05	p__Firmicutes	c__Clostridia	o__Clostridiales	f__Lachnospiraceae	g__Blautia	s__producta
TG	OTU4335484	0.00100521	Positive	1.53095e-10	p__Firmicutes	c__Clostridia	o__Clostridiales	f__Lachnospiraceae	g__Blautia	s__producta
FBG	OTU4335484	0.000380165	Positive	0.0269412	p__Firmicutes	c__Clostridia	o__Clostridiales	f__Lachnospiraceae	g__Blautia	s__producta
waist	OTU4335484	0.000100261	Positive	0.000187069	p__Firmicutes	c__Clostridia	o__Clostridiales	f__Lachnospiraceae	g__Blautia	s__producta
DBP	OTU4335484	5.29898e-05	Positive	0.0379146	p__Firmicutes	c__Clostridia	o__Clostridiales	f__Lachnospiraceae	g__Blautia	s__producta
MetSy	OTU4471854	0.00316508	Positive	0.00331293	p__Firmicutes	c__Clostridia	o__Clostridiales	f__Lachnospiraceae	g__Coprococcus	s__
MetSy	OTU173969	0.0015051	Positive	0.00921107	p__Firmicutes	c__Clostridia	o__Clostridiales	f__Lachnospiraceae	g__Coprococcus	s__
TG	OTU4478815	0.000938813	Positive	0.0110524	p__Firmicutes	c__Clostridia	o__Clostridiales	f__Lachnospiraceae	g__Coprococcus	s__
TG	OTU4471854	0.00072788	Positive	0.0113758	p__Firmicutes	c__Clostridia	o__Clostridiales	f__Lachnospiraceae	g__Coprococcus	s__
TG	OTU173969	0.000353935	Positive	0.0214748	p__Firmicutes	c__Clostridia	o__Clostridiales	f__Lachnospiraceae	g__Coprococcus	s__
waist	OTU4471854	0.00026846	Positive	7.23055e-11	p__Firmicutes	c__Clostridia	o__Clostridiales	f__Lachnospiraceae	g__Coprococcus	s__
waist	OTU4478815	0.000143772	Positive	0.0171503	p__Firmicutes	c__Clostridia	o__Clostridiales	f__Lachnospiraceae	g__Coprococcus	s__
waist	OTU173969	0.000134721	Positive	5.03188e-10	p__Firmicutes	c__Clostridia	o__Clostridiales	f__Lachnospiraceae	g__Coprococcus	s__
waist	OTU4403632	3.43333e-05	Positive	0.0449172	p__Firmicutes	c__Clostridia	o__Clostridiales	f__Lachnospiraceae	g__Coprococcus	s__
waist	OTU178686	9.38255e-07	Positive	0.00421061	p__Firmicutes	c__Clostridia	o__Clostridiales	f__Lachnospiraceae	g__Coprococcus	s__
TG	OTU4405104	-0.000669155	Negative	0.000342039	p__Firmicutes	c__Clostridia	o__Clostridiales	f__Lachnospiraceae	g__Coprococcus	s__
TG	OTU174019	-0.000948522	Negative	0.00578148	p__Firmicutes	c__Clostridia	o__Clostridiales	f__Lachnospiraceae	g__Coprococcus	s__
TG	OTU4425669	-0.0010804	Negative	0.012959	p__Firmicutes	c__Clostridia	o__Clostridiales	f__Lachnospiraceae	g__Coprococcus	s__
TG	OTU2740950	-0.00117745	Negative	0.00228249	p__Firmicutes	c__Clostridia	o__Clostridiales	f__Lachnospiraceae	g__Coprococcus	s__
MetSy	OTU4405104	-0.00171935	Negative	0.0273838	p__Firmicutes	c__Clostridia	o__Clostridiales	f__Lachnospiraceae	g__Coprococcus	s__
MetSy	OTU174019	-0.0028862	Negative	0.0381793	p__Firmicutes	c__Clostridia	o__Clostridiales	f__Lachnospiraceae	g__Coprococcus	s__
MetSy	OTU190679	-0.00287406	Negative	0.00670366	p__Firmicutes	c__Clostridia	o__Clostridiales	f__Lachnospiraceae	g__Coprococcus	s__eutactus
TG	OTU4436046	0.000868515	Positive	0.00179331	p__Firmicutes	c__Clostridia	o__Clostridiales	f__Lachnospiraceae	g__Dorea	s__
waist	OTU4480529	0.000186576	Positive	1.70009e-08	p__Firmicutes	c__Clostridia	o__Clostridiales	f__Lachnospiraceae	g__Dorea	s__
MetSy	OTU4471245	0.000171099	Positive	0.00120219	p__Firmicutes	c__Clostridia	o__Clostridiales	f__Lachnospiraceae	g__Dorea	s__
TG	OTU4471245	9.21531e-05	Positive	1.84842e-13	p__Firmicutes	c__Clostridia	o__Clostridiales	f__Lachnospiraceae	g__Dorea	s__
waist	OTU839545	6.58747e-05	Positive	0.00119719	p__Firmicutes	c__Clostridia	o__Clostridiales	f__Lachnospiraceae	g__Dorea	s__
FBG	OTU4471245	2.89194e-05	Positive	0.0396822	p__Firmicutes	c__Clostridia	o__Clostridiales	f__Lachnospiraceae	g__Dorea	s__
DBP	OTU4471245	6.66238e-06	Positive	0.000408949	p__Firmicutes	c__Clostridia	o__Clostridiales	f__Lachnospiraceae	g__Dorea	s__
waist	OTU4471245	6.11308e-06	Positive	0.00754496	p__Firmicutes	c__Clostridia	o__Clostridiales	f__Lachnospiraceae	g__Dorea	s__
SBP	OTU4471245	3.52681e-06	Positive	0.0015928	p__Firmicutes	c__Clostridia	o__Clostridiales	f__Lachnospiraceae	g__Dorea	s__
DBP	OTU230232	8.96405e-07	Positive	0.0369039	p__Firmicutes	c__Clostridia	o__Clostridiales	f__Lachnospiraceae	g__Dorea	s__
waist	OTU179319	-4.99234e-07	Negative	0.00484917	p__Firmicutes	c__Clostridia	o__Clostridiales	f__Lachnospiraceae	g__Dorea	s__
MetSy	OTU179319	-9.54227e-06	Negative	0.0316977	p__Firmicutes	c__Clostridia	o__Clostridiales	f__Lachnospiraceae	g__Dorea	s__
waist	OTU4424063	0.000141367	Positive	2.63454e-06	p__Firmicutes	c__Clostridia	o__Clostridiales	f__Lachnospiraceae	g__Dorea	s__formicigenerans
TG	OTU1751298	-0.00102421	Negative	0.000483458	p__Firmicutes	c__Clostridia	o__Clostridiales	f__Lachnospiraceae	g__Roseburia	s__
TG	OTU4481427	-0.00103118	Negative	0.0261401	p__Firmicutes	c__Clostridia	o__Clostridiales	f__Lachnospiraceae	g__Roseburia	s__
MetSy	OTU1751298	-0.00286965	Negative	0.0170873	p__Firmicutes	c__Clostridia	o__Clostridiales	f__Lachnospiraceae	g__Roseburia	s__
TG	OTU2532173	-3.00769e-06	Negative	0.0351316	p__Firmicutes	c__Clostridia	o__Clostridiales	f__Lachnospiraceae	g__Roseburia	s__faecis
TG	OTU4392188	-0.00144215	Negative	0.0173119	p__Firmicutes	c__Clostridia	o__Clostridiales	f__Lachnospiraceae	g__Roseburia	s__faecis
TG	OTU4409730	0.00545553	Positive	1.65422e-05	p__Firmicutes	c__Clostridia	o__Clostridiales	f__Peptostreptococcaceae	g__	s__
waist	OTU4409730	0.000851215	Positive	3.45445e-05	p__Firmicutes	c__Clostridia	o__Clostridiales	f__Peptostreptococcaceae	g__	s__
TG	OTU297143	0.000300228	Positive	4.19695e-05	p__Firmicutes	c__Clostridia	o__Clostridiales	f__Peptostreptococcaceae	g__	s__
TG	OTU263248	0.000297703	Positive	9.62368e-05	p__Firmicutes	c__Clostridia	o__Clostridiales	f__Peptostreptococcaceae	g__	s__
SBP	OTU4409730	0.000281832	Positive	0.0114207	p__Firmicutes	c__Clostridia	o__Clostridiales	f__Peptostreptococcaceae	g__	s__
TG	OTU248126	0.00027992	Positive	0.000823953	p__Firmicutes	c__Clostridia	o__Clostridiales	f__Peptostreptococcaceae	g__	s__
waist	OTU263248	4.92623e-05	Positive	5.8057e-05	p__Firmicutes	c__Clostridia	o__Clostridiales	f__Peptostreptococcaceae	g__	s__
waist	OTU248126	3.86275e-05	Positive	0.00540812	p__Firmicutes	c__Clostridia	o__Clostridiales	f__Peptostreptococcaceae	g__	s__
waist	OTU297143	3.17819e-05	Positive	0.0129633	p__Firmicutes	c__Clostridia	o__Clostridiales	f__Peptostreptococcaceae	g__	s__
SBP	OTU248126	1.60453e-05	Positive	0.0275826	p__Firmicutes	c__Clostridia	o__Clostridiales	f__Peptostreptococcaceae	g__	s__
SBP	OTU263248	1.47193e-05	Positive	0.0310709	p__Firmicutes	c__Clostridia	o__Clostridiales	f__Peptostreptococcaceae	g__	s__
MetSy	OTU4380137	6.26589e-06	Positive	0.0205485	p__Firmicutes	c__Clostridia	o__Clostridiales	f__Peptostreptococcaceae	g__	s__
MetSy	OTU4317170	5.34635e-06	Positive	0.0304702	p__Firmicutes	c__Clostridia	o__Clostridiales	f__Peptostreptococcaceae	g__	s__
TG	OTU276478	3.72116e-06	Positive	0.00732745	p__Firmicutes	c__Clostridia	o__Clostridiales	f__Peptostreptococcaceae	g__	s__
TG	OTU4380137	2.78777e-06	Positive	1.12501e-05	p__Firmicutes	c__Clostridia	o__Clostridiales	f__Peptostreptococcaceae	g__	s__
TG	OTU2658058	2.48023e-06	Positive	0.00534069	p__Firmicutes	c__Clostridia	o__Clostridiales	f__Peptostreptococcaceae	g__	s__
TG	OTU4317170	2.43574e-06	Positive	2.27106e-05	p__Firmicutes	c__Clostridia	o__Clostridiales	f__Peptostreptococcaceae	g__	s__
waist	OTU276478	7.04379e-07	Positive	0.00115633	p__Firmicutes	c__Clostridia	o__Clostridiales	f__Peptostreptococcaceae	g__	s__
waist	OTU4380137	4.07481e-07	Positive	9.07715e-05	p__Firmicutes	c__Clostridia	o__Clostridiales	f__Peptostreptococcaceae	g__	s__
waist	OTU2658058	3.57457e-07	Positive	0.015068	p__Firmicutes	c__Clostridia	o__Clostridiales	f__Peptostreptococcaceae	g__	s__
SBP	OTU276478	2.61925e-07	Positive	0.0240641	p__Firmicutes	c__Clostridia	o__Clostridiales	f__Peptostreptococcaceae	g__	s__
waist	OTU4317170	2.49679e-07	Positive	0.0133589	p__Firmicutes	c__Clostridia	o__Clostridiales	f__Peptostreptococcaceae	g__	s__
SBP	OTU4380137	1.34477e-07	Positive	0.0176682	p__Firmicutes	c__Clostridia	o__Clostridiales	f__Peptostreptococcaceae	g__	s__
SBP	OTU4317170	1.1765e-07	Positive	0.0222956	p__Firmicutes	c__Clostridia	o__Clostridiales	f__Peptostreptococcaceae	g__	s__
HDL	OTU2658058	-6.02129e-06	Negative	0.0425411	p__Firmicutes	c__Clostridia	o__Clostridiales	f__Peptostreptococcaceae	g__	s__
FBG	OTU4389066	-0.000705997	Negative	0.00401538	p__Firmicutes	c__Clostridia	o__Clostridiales	f__Peptostreptococcaceae	g__	s__
MetSy	OTU4389066	-0.00326451	Negative	0.000826214	p__Firmicutes	c__Clostridia	o__Clostridiales	f__Peptostreptococcaceae	g__	s__
waist	OTU4426438	0.000455957	Positive	1.30124e-05	p__Firmicutes	c__Clostridia	o__Clostridiales	f__Ruminococcaceae	g__	s__
waist	OTU4346675	0.000217086	Positive	0.0254616	p__Firmicutes	c__Clostridia	o__Clostridiales	f__Ruminococcaceae	g__	s__
waist	OTU3236435	0.000185786	Positive	0.00167796	p__Firmicutes	c__Clostridia	o__Clostridiales	f__Ruminococcaceae	g__	s__
waist	OTU730906	0.000167966	Positive	0.00110639	p__Firmicutes	c__Clostridia	o__Clostridiales	f__Ruminococcaceae	g__	s__
DBP	OTU4414476	0.000156335	Positive	0.00161438	p__Firmicutes	c__Clostridia	o__Clostridiales	f__Ruminococcaceae	g__	s__
waist	OTU4414476	0.000139883	Positive	0.0216386	p__Firmicutes	c__Clostridia	o__Clostridiales	f__Ruminococcaceae	g__	s__
SBP	OTU4414476	0.000100517	Positive	0.000408949	p__Firmicutes	c__Clostridia	o__Clostridiales	f__Ruminococcaceae	g__	s__
DBP	OTU730906	9.65286e-05	Positive	0.0457624	p__Firmicutes	c__Clostridia	o__Clostridiales	f__Ruminococcaceae	g__	s__
waist	OTU2814830	8.7035e-05	Positive	0.00691049	p__Firmicutes	c__Clostridia	o__Clostridiales	f__Ruminococcaceae	g__	s__
waist	OTU189356	5.59921e-05	Positive	8.2305e-06	p__Firmicutes	c__Clostridia	o__Clostridiales	f__Ruminococcaceae	g__	s__
waist	OTU2700883	4.32593e-05	Positive	0.0136528	p__Firmicutes	c__Clostridia	o__Clostridiales	f__Ruminococcaceae	g__	s__
waist	OTU2229500	4.17304e-05	Positive	0.0359714	p__Firmicutes	c__Clostridia	o__Clostridiales	f__Ruminococcaceae	g__	s__
waist	OTU2223978	3.8611e-05	Positive	0.00272568	p__Firmicutes	c__Clostridia	o__Clostridiales	f__Ruminococcaceae	g__	s__
waist	OTU174493	2.80629e-05	Positive	0.0314119	p__Firmicutes	c__Clostridia	o__Clostridiales	f__Ruminococcaceae	g__	s__
waist	OTU187225	1.20419e-05	Positive	0.0106424	p__Firmicutes	c__Clostridia	o__Clostridiales	f__Ruminococcaceae	g__	s__
waist	OTU192720	6.35013e-07	Positive	0.00889249	p__Firmicutes	c__Clostridia	o__Clostridiales	f__Ruminococcaceae	g__	s__
waist	OTU317012	4.93539e-07	Positive	0.00129943	p__Firmicutes	c__Clostridia	o__Clostridiales	f__Ruminococcaceae	g__	s__
waist	OTU180462	2.10128e-07	Positive	0.00816739	p__Firmicutes	c__Clostridia	o__Clostridiales	f__Ruminococcaceae	g__	s__
SBP	OTU350681	-9.69128e-08	Negative	0.0177644	p__Firmicutes	c__Clostridia	o__Clostridiales	f__Ruminococcaceae	g__	s__
SBP	OTU191582	-1.21406e-07	Negative	0.0462355	p__Firmicutes	c__Clostridia	o__Clostridiales	f__Ruminococcaceae	g__	s__
SBP	OTU4102199	-1.28443e-07	Negative	0.00328317	p__Firmicutes	c__Clostridia	o__Clostridiales	f__Ruminococcaceae	g__	s__
SBP	OTU4375889	-1.66699e-07	Negative	0.0108006	p__Firmicutes	c__Clostridia	o__Clostridiales	f__Ruminococcaceae	g__	s__
DBP	OTU4102199	-1.7815e-07	Negative	0.0234975	p__Firmicutes	c__Clostridia	o__Clostridiales	f__Ruminococcaceae	g__	s__
SBP	OTU4381548	-2.17914e-07	Negative	0.0319391	p__Firmicutes	c__Clostridia	o__Clostridiales	f__Ruminococcaceae	g__	s__
waist	OTU4102199	-3.07189e-07	Negative	0.000265337	p__Firmicutes	c__Clostridia	o__Clostridiales	f__Ruminococcaceae	g__	s__
waist	OTU4375889	-3.3907e-07	Negative	0.00891422	p__Firmicutes	c__Clostridia	o__Clostridiales	f__Ruminococcaceae	g__	s__
waist	OTU688800	-4.49463e-07	Negative	0.0366568	p__Firmicutes	c__Clostridia	o__Clostridiales	f__Ruminococcaceae	g__	s__
waist	OTU215231	-4.99599e-07	Negative	0.0399755	p__Firmicutes	c__Clostridia	o__Clostridiales	f__Ruminococcaceae	g__	s__
DBP	OTU4381548	-5.05787e-07	Negative	0.00192757	p__Firmicutes	c__Clostridia	o__Clostridiales	f__Ruminococcaceae	g__	s__
waist	OTU216710	-6.07879e-07	Negative	0.0444846	p__Firmicutes	c__Clostridia	o__Clostridiales	f__Ruminococcaceae	g__	s__
waist	OTU4381548	-7.72723e-07	Negative	1.92465e-05	p__Firmicutes	c__Clostridia	o__Clostridiales	f__Ruminococcaceae	g__	s__
waist	OTU519880	-7.9665e-07	Negative	0.00111627	p__Firmicutes	c__Clostridia	o__Clostridiales	f__Ruminococcaceae	g__	s__
TG	OTU189684	-1.01739e-06	Negative	0.0206302	p__Firmicutes	c__Clostridia	o__Clostridiales	f__Ruminococcaceae	g__	s__
TG	OTU4333648	-1.4635e-06	Negative	0.0395475	p__Firmicutes	c__Clostridia	o__Clostridiales	f__Ruminococcaceae	g__	s__
SBP	OTU183715	-1.53105e-06	Negative	0.0458274	p__Firmicutes	c__Clostridia	o__Clostridiales	f__Ruminococcaceae	g__	s__
TG	OTU191582	-1.72935e-06	Negative	0.0176543	p__Firmicutes	c__Clostridia	o__Clostridiales	f__Ruminococcaceae	g__	s__
waist	OTU2835813	-1.90707e-06	Negative	0.00735597	p__Firmicutes	c__Clostridia	o__Clostridiales	f__Ruminococcaceae	g__	s__
TG	OTU4375889	-2.02412e-06	Negative	0.0124441	p__Firmicutes	c__Clostridia	o__Clostridiales	f__Ruminococcaceae	g__	s__
TG	OTU304161	-2.51836e-06	Negative	6.97951e-05	p__Firmicutes	c__Clostridia	o__Clostridiales	f__Ruminococcaceae	g__	s__
TG	OTU188192	-2.68631e-06	Negative	0.000843933	p__Firmicutes	c__Clostridia	o__Clostridiales	f__Ruminococcaceae	g__	s__
TG	OTU688800	-2.89435e-06	Negative	0.0287215	p__Firmicutes	c__Clostridia	o__Clostridiales	f__Ruminococcaceae	g__	s__
TG	OTU4381548	-2.93914e-06	Negative	0.0169314	p__Firmicutes	c__Clostridia	o__Clostridiales	f__Ruminococcaceae	g__	s__
DBP	OTU183715	-3.24649e-06	Negative	0.00958116	p__Firmicutes	c__Clostridia	o__Clostridiales	f__Ruminococcaceae	g__	s__
waist	OTU183715	-5.4746e-06	Negative	5.60146e-05	p__Firmicutes	c__Clostridia	o__Clostridiales	f__Ruminococcaceae	g__	s__
HDL	OTU3530697	-5.67429e-06	Negative	0.00704989	p__Firmicutes	c__Clostridia	o__Clostridiales	f__Ruminococcaceae	g__	s__
MetSy	OTU4333648	-5.74941e-06	Negative	0.0350175	p__Firmicutes	c__Clostridia	o__Clostridiales	f__Ruminococcaceae	g__	s__
MetSy	OTU304161	-6.67798e-06	Negative	0.0105062	p__Firmicutes	c__Clostridia	o__Clostridiales	f__Ruminococcaceae	g__	s__
MetSy	OTU4375889	-7.13785e-06	Negative	0.0249115	p__Firmicutes	c__Clostridia	o__Clostridiales	f__Ruminococcaceae	g__	s__
DBP	OTU294812	-9.05963e-06	Negative	0.00910096	p__Firmicutes	c__Clostridia	o__Clostridiales	f__Ruminococcaceae	g__	s__
waist	OTU4446669	-9.51094e-06	Negative	0.0006731	p__Firmicutes	c__Clostridia	o__Clostridiales	f__Ruminococcaceae	g__	s__
MetSy	OTU188192	-1.03183e-05	Negative	0.00085822	p__Firmicutes	c__Clostridia	o__Clostridiales	f__Ruminococcaceae	g__	s__
waist	OTU294812	-1.09041e-05	Negative	0.00642814	p__Firmicutes	c__Clostridia	o__Clostridiales	f__Ruminococcaceae	g__	s__
MetSy	OTU4381548	-1.31464e-05	Negative	0.00406188	p__Firmicutes	c__Clostridia	o__Clostridiales	f__Ruminococcaceae	g__	s__
MetSy	OTU519880	-1.40382e-05	Negative	0.0239487	p__Firmicutes	c__Clostridia	o__Clostridiales	f__Ruminococcaceae	g__	s__
SBP	OTU2066056	-2.66838e-05	Negative	0.0327105	p__Firmicutes	c__Clostridia	o__Clostridiales	f__Ruminococcaceae	g__	s__
SBP	OTU4412540	-3.59788e-05	Negative	0.013463	p__Firmicutes	c__Clostridia	o__Clostridiales	f__Ruminococcaceae	g__	s__
waist	OTU3390534	-4.36105e-05	Negative	0.000451479	p__Firmicutes	c__Clostridia	o__Clostridiales	f__Ruminococcaceae	g__	s__
MetSy	OTU2835813	-4.79845e-05	Negative	0.00420434	p__Firmicutes	c__Clostridia	o__Clostridiales	f__Ruminococcaceae	g__	s__
SBP	OTU181174	-5.01917e-05	Negative	3.62887e-06	p__Firmicutes	c__Clostridia	o__Clostridiales	f__Ruminococcaceae	g__	s__
waist	OTU4380450	-5.25697e-05	Negative	0.0210161	p__Firmicutes	c__Clostridia	o__Clostridiales	f__Ruminococcaceae	g__	s__
DBP	OTU2066056	-5.35895e-05	Negative	0.00950828	p__Firmicutes	c__Clostridia	o__Clostridiales	f__Ruminococcaceae	g__	s__
SBP	OTU4300690	-5.50306e-05	Negative	0.00817597	p__Firmicutes	c__Clostridia	o__Clostridiales	f__Ruminococcaceae	g__	s__
SBP	OTU1102370	-6.06181e-05	Negative	0.000831869	p__Firmicutes	c__Clostridia	o__Clostridiales	f__Ruminococcaceae	g__	s__
SBP	OTU178773	-6.60017e-05	Negative	0.0385068	p__Firmicutes	c__Clostridia	o__Clostridiales	f__Ruminococcaceae	g__	s__
SBP	OTU4468466	-6.68573e-05	Negative	0.00105887	p__Firmicutes	c__Clostridia	o__Clostridiales	f__Ruminococcaceae	g__	s__
DBP	OTU4412540	-6.75887e-05	Negative	0.00579955	p__Firmicutes	c__Clostridia	o__Clostridiales	f__Ruminococcaceae	g__	s__
SBP	OTU4364405	-7.54225e-05	Negative	5.01464e-05	p__Firmicutes	c__Clostridia	o__Clostridiales	f__Ruminococcaceae	g__	s__
DBP	OTU181174	-8.34604e-05	Negative	7.94186e-06	p__Firmicutes	c__Clostridia	o__Clostridiales	f__Ruminococcaceae	g__	s__
DBP	OTU1102370	-8.54357e-05	Negative	0.00817597	p__Firmicutes	c__Clostridia	o__Clostridiales	f__Ruminococcaceae	g__	s__
waist	OTU2066056	-8.54643e-05	Negative	0.000157121	p__Firmicutes	c__Clostridia	o__Clostridiales	f__Ruminococcaceae	g__	s__
SBP	OTU4450214	-9.28901e-05	Negative	0.00271749	p__Firmicutes	c__Clostridia	o__Clostridiales	f__Ruminococcaceae	g__	s__
SBP	OTU4439469	-9.99175e-05	Negative	0.000334639	p__Firmicutes	c__Clostridia	o__Clostridiales	f__Ruminococcaceae	g__	s__
MetSy	OTU183715	-0.000104826	Negative	0.00180772	p__Firmicutes	c__Clostridia	o__Clostridiales	f__Ruminococcaceae	g__	s__
DBP	OTU4468466	-0.000108164	Negative	0.00220245	p__Firmicutes	c__Clostridia	o__Clostridiales	f__Ruminococcaceae	g__	s__
DBP	OTU4364405	-0.00010888	Negative	0.000926547	p__Firmicutes	c__Clostridia	o__Clostridiales	f__Ruminococcaceae	g__	s__
DBP	OTU4300690	-0.000109471	Negative	0.00157655	p__Firmicutes	c__Clostridia	o__Clostridiales	f__Ruminococcaceae	g__	s__
waist	OTU4412540	-0.000119721	Negative	5.79764e-06	p__Firmicutes	c__Clostridia	o__Clostridiales	f__Ruminococcaceae	g__	s__
DBP	OTU4439469	-0.000130606	Negative	0.00933347	p__Firmicutes	c__Clostridia	o__Clostridiales	f__Ruminococcaceae	g__	s__
waist	OTU1102370	-0.000131711	Negative	0.00021052	p__Firmicutes	c__Clostridia	o__Clostridiales	f__Ruminococcaceae	g__	s__
TG	OTU191161	-0.000146413	Negative	0.0481307	p__Firmicutes	c__Clostridia	o__Clostridiales	f__Ruminococcaceae	g__	s__
waist	OTU181174	-0.000153179	Negative	1.34086e-13	p__Firmicutes	c__Clostridia	o__Clostridiales	f__Ruminococcaceae	g__	s__
DBP	OTU4450214	-0.000158791	Negative	0.00284457	p__Firmicutes	c__Clostridia	o__Clostridiales	f__Ruminococcaceae	g__	s__
TG	OTU354334	-0.00016143	Negative	0.00832884	p__Firmicutes	c__Clostridia	o__Clostridiales	f__Ruminococcaceae	g__	s__
TG	OTU189760	-0.000169093	Negative	0.0225868	p__Firmicutes	c__Clostridia	o__Clostridiales	f__Ruminococcaceae	g__	s__
waist	OTU4300690	-0.000174586	Negative	4.75062e-06	p__Firmicutes	c__Clostridia	o__Clostridiales	f__Ruminococcaceae	g__	s__
TG	OTU174493	-0.000175958	Negative	0.0291234	p__Firmicutes	c__Clostridia	o__Clostridiales	f__Ruminococcaceae	g__	s__
waist	OTU4364405	-0.000179275	Negative	7.0477e-07	p__Firmicutes	c__Clostridia	o__Clostridiales	f__Ruminococcaceae	g__	s__
TG	OTU194672	-0.00018523	Negative	0.00367622	p__Firmicutes	c__Clostridia	o__Clostridiales	f__Ruminococcaceae	g__	s__
waist	OTU4468466	-0.000187383	Negative	1.12774e-06	p__Firmicutes	c__Clostridia	o__Clostridiales	f__Ruminococcaceae	g__	s__
TG	OTU187883	-0.000198775	Negative	0.00484917	p__Firmicutes	c__Clostridia	o__Clostridiales	f__Ruminococcaceae	g__	s__
TG	OTU355685	-0.000200229	Negative	0.00765898	p__Firmicutes	c__Clostridia	o__Clostridiales	f__Ruminococcaceae	g__	s__
TG	OTU184426	-0.000206908	Negative	0.001289	p__Firmicutes	c__Clostridia	o__Clostridiales	f__Ruminococcaceae	g__	s__
TG	OTU3390534	-0.000210555	Negative	0.00920202	p__Firmicutes	c__Clostridia	o__Clostridiales	f__Ruminococcaceae	g__	s__
DBP	OTU4423553	-0.000210689	Negative	0.00192688	p__Firmicutes	c__Clostridia	o__Clostridiales	f__Ruminococcaceae	g__	s__
MetSy	OTU294812	-0.000219167	Negative	0.0271752	p__Firmicutes	c__Clostridia	o__Clostridiales	f__Ruminococcaceae	g__	s__
TG	OTU840376	-0.000223271	Negative	0.0203024	p__Firmicutes	c__Clostridia	o__Clostridiales	f__Ruminococcaceae	g__	s__
waist	OTU4423553	-0.000223953	Negative	0.00533701	p__Firmicutes	c__Clostridia	o__Clostridiales	f__Ruminococcaceae	g__	s__
waist	OTU4439469	-0.00024853	Negative	3.26248e-06	p__Firmicutes	c__Clostridia	o__Clostridiales	f__Ruminococcaceae	g__	s__
waist	OTU4450214	-0.000269182	Negative	3.42411e-06	p__Firmicutes	c__Clostridia	o__Clostridiales	f__Ruminococcaceae	g__	s__
TG	OTU2229500	-0.000273559	Negative	0.0247601	p__Firmicutes	c__Clostridia	o__Clostridiales	f__Ruminococcaceae	g__	s__
TG	OTU174749	-0.000342789	Negative	8.5859e-05	p__Firmicutes	c__Clostridia	o__Clostridiales	f__Ruminococcaceae	g__	s__
FBG	OTU181174	-0.000346688	Negative	0.0126728	p__Firmicutes	c__Clostridia	o__Clostridiales	f__Ruminococcaceae	g__	s__
TG	OTU311947	-0.000358573	Negative	0.0418662	p__Firmicutes	c__Clostridia	o__Clostridiales	f__Ruminococcaceae	g__	s__
TG	OTU4409280	-0.000371502	Negative	1.04432e-05	p__Firmicutes	c__Clostridia	o__Clostridiales	f__Ruminococcaceae	g__	s__
TG	OTU4484075	-0.000462214	Negative	1.13945e-07	p__Firmicutes	c__Clostridia	o__Clostridiales	f__Ruminococcaceae	g__	s__
TG	OTU4380450	-0.00046291	Negative	0.000434136	p__Firmicutes	c__Clostridia	o__Clostridiales	f__Ruminococcaceae	g__	s__
FBG	OTU4364405	-0.000497714	Negative	0.0404318	p__Firmicutes	c__Clostridia	o__Clostridiales	f__Ruminococcaceae	g__	s__
HDL	OTU191148	-0.000514598	Negative	0.0358884	p__Firmicutes	c__Clostridia	o__Clostridiales	f__Ruminococcaceae	g__	s__
FBG	OTU1102370	-0.000544025	Negative	0.0147556	p__Firmicutes	c__Clostridia	o__Clostridiales	f__Ruminococcaceae	g__	s__
TG	OTU4465072	-0.000546083	Negative	0.00936465	p__Firmicutes	c__Clostridia	o__Clostridiales	f__Ruminococcaceae	g__	s__
FBG	OTU4468466	-0.000550858	Negative	0.0316977	p__Firmicutes	c__Clostridia	o__Clostridiales	f__Ruminococcaceae	g__	s__
TG	OTU173863	-0.000557859	Negative	0.00115699	p__Firmicutes	c__Clostridia	o__Clostridiales	f__Ruminococcaceae	g__	s__
HDL	OTU189356	-0.000574103	Negative	0.0387304	p__Firmicutes	c__Clostridia	o__Clostridiales	f__Ruminococcaceae	g__	s__
TG	OTU181174	-0.000592642	Negative	1.09361e-05	p__Firmicutes	c__Clostridia	o__Clostridiales	f__Ruminococcaceae	g__	s__
MetSy	OTU184426	-0.000678006	Negative	0.00796254	p__Firmicutes	c__Clostridia	o__Clostridiales	f__Ruminococcaceae	g__	s__
HDL	OTU2223978	-0.000702894	Negative	0.00599494	p__Firmicutes	c__Clostridia	o__Clostridiales	f__Ruminococcaceae	g__	s__
TG	OTU4412540	-0.000784754	Negative	1.363e-06	p__Firmicutes	c__Clostridia	o__Clostridiales	f__Ruminococcaceae	g__	s__
MetSy	OTU3390534	-0.000810555	Negative	0.00911984	p__Firmicutes	c__Clostridia	o__Clostridiales	f__Ruminococcaceae	g__	s__
TG	OTU48084	-0.000918224	Negative	0.0105696	p__Firmicutes	c__Clostridia	o__Clostridiales	f__Ruminococcaceae	g__	s__
TG	OTU1102370	-0.000940603	Negative	1.25343e-05	p__Firmicutes	c__Clostridia	o__Clostridiales	f__Ruminococcaceae	g__	s__
TG	OTU4364405	-0.000951673	Negative	3.25228e-05	p__Firmicutes	c__Clostridia	o__Clostridiales	f__Ruminococcaceae	g__	s__
TG	OTU4300690	-0.0010994	Negative	3.18995e-06	p__Firmicutes	c__Clostridia	o__Clostridiales	f__Ruminococcaceae	g__	s__
TG	OTU4423553	-0.00110601	Negative	0.0350444	p__Firmicutes	c__Clostridia	o__Clostridiales	f__Ruminococcaceae	g__	s__
TG	OTU4468466	-0.00116475	Negative	1.05998e-06	p__Firmicutes	c__Clostridia	o__Clostridiales	f__Ruminococcaceae	g__	s__
MetSy	OTU4409280	-0.00126787	Negative	0.000123553	p__Firmicutes	c__Clostridia	o__Clostridiales	f__Ruminococcaceae	g__	s__
MetSy	OTU4484075	-0.00129939	Negative	0.000205675	p__Firmicutes	c__Clostridia	o__Clostridiales	f__Ruminococcaceae	g__	s__
TG	OTU4346675	-0.00132412	Negative	0.0285912	p__Firmicutes	c__Clostridia	o__Clostridiales	f__Ruminococcaceae	g__	s__
TG	OTU178773	-0.0013411	Negative	0.000166722	p__Firmicutes	c__Clostridia	o__Clostridiales	f__Ruminococcaceae	g__	s__
MetSy	OTU4380450	-0.00159924	Negative	0.00189145	p__Firmicutes	c__Clostridia	o__Clostridiales	f__Ruminococcaceae	g__	s__
MetSy	OTU2066056	-0.00173733	Negative	0.00170778	p__Firmicutes	c__Clostridia	o__Clostridiales	f__Ruminococcaceae	g__	s__
TG	OTU4450214	-0.00186288	Negative	1.60386e-07	p__Firmicutes	c__Clostridia	o__Clostridiales	f__Ruminococcaceae	g__	s__
TG	OTU1105016	-0.00202974	Negative	0.00108464	p__Firmicutes	c__Clostridia	o__Clostridiales	f__Ruminococcaceae	g__	s__
MetSy	OTU4412540	-0.00249337	Negative	0.000106139	p__Firmicutes	c__Clostridia	o__Clostridiales	f__Ruminococcaceae	g__	s__
HDL	OTU178773	-0.00264536	Negative	0.0317718	p__Firmicutes	c__Clostridia	o__Clostridiales	f__Ruminococcaceae	g__	s__
MetSy	OTU181174	-0.00275246	Negative	6.0485e-08	p__Firmicutes	c__Clostridia	o__Clostridiales	f__Ruminococcaceae	g__	s__
TG	OTU4469167	-0.00298352	Negative	4.14363e-08	p__Firmicutes	c__Clostridia	o__Clostridiales	f__Ruminococcaceae	g__	s__
MetSy	OTU1102370	-0.00313899	Negative	0.000212659	p__Firmicutes	c__Clostridia	o__Clostridiales	f__Ruminococcaceae	g__	s__
MetSy	OTU48084	-0.00315483	Negative	0.0262436	p__Firmicutes	c__Clostridia	o__Clostridiales	f__Ruminococcaceae	g__	s__
MetSy	OTU4439469	-0.00317913	Negative	0.0267595	p__Firmicutes	c__Clostridia	o__Clostridiales	f__Ruminococcaceae	g__	s__
MetSy	OTU4364405	-0.00334624	Negative	0.000182085	p__Firmicutes	c__Clostridia	o__Clostridiales	f__Ruminococcaceae	g__	s__
HDL	OTU3236435	-0.00340204	Negative	0.00363769	p__Firmicutes	c__Clostridia	o__Clostridiales	f__Ruminococcaceae	g__	s__
MetSy	OTU4468466	-0.00417375	Negative	6.59569e-06	p__Firmicutes	c__Clostridia	o__Clostridiales	f__Ruminococcaceae	g__	s__
HDL	OTU4426438	-0.00490408	Negative	0.0324359	p__Firmicutes	c__Clostridia	o__Clostridiales	f__Ruminococcaceae	g__	s__
MetSy	OTU4300690	-0.00499622	Negative	2.38706e-08	p__Firmicutes	c__Clostridia	o__Clostridiales	f__Ruminococcaceae	g__	s__
MetSy	OTU4346675	-0.00578341	Negative	0.0103898	p__Firmicutes	c__Clostridia	o__Clostridiales	f__Ruminococcaceae	g__	s__
MetSy	OTU4450214	-0.00631559	Negative	5.36864e-06	p__Firmicutes	c__Clostridia	o__Clostridiales	f__Ruminococcaceae	g__	s__
MetSy	OTU4469167	-0.00884378	Negative	4.05212e-05	p__Firmicutes	c__Clostridia	o__Clostridiales	f__Ruminococcaceae	g__	s__
SBP	OTU4342104	-6.52261e-07	Negative	0.0255352	p__Firmicutes	c__Clostridia	o__Clostridiales	f__Ruminococcaceae	g__Anaerotruncus	s__
waist	OTU4342104	-1.74054e-06	Negative	0.00143304	p__Firmicutes	c__Clostridia	o__Clostridiales	f__Ruminococcaceae	g__Anaerotruncus	s__
waist	OTU514523	5.32971e-05	Positive	0.0402262	p__Firmicutes	c__Clostridia	o__Clostridiales	f__Ruminococcaceae	g__Faecalibacterium	s__prausnitzii
waist	OTU157224	2.74861e-05	Positive	0.0139987	p__Firmicutes	c__Clostridia	o__Clostridiales	f__Ruminococcaceae	g__Faecalibacterium	s__prausnitzii
TG	OTU2338105	-2.15232e-06	Negative	0.00814081	p__Firmicutes	c__Clostridia	o__Clostridiales	f__Ruminococcaceae	g__Faecalibacterium	s__prausnitzii
TG	OTU132991	-2.30222e-06	Negative	0.00891422	p__Firmicutes	c__Clostridia	o__Clostridiales	f__Ruminococcaceae	g__Faecalibacterium	s__prausnitzii
TG	OTU173986	-0.000164952	Negative	0.00599494	p__Firmicutes	c__Clostridia	o__Clostridiales	f__Ruminococcaceae	g__Faecalibacterium	s__prausnitzii
TG	OTU189708	-0.000191089	Negative	0.00175106	p__Firmicutes	c__Clostridia	o__Clostridiales	f__Ruminococcaceae	g__Faecalibacterium	s__prausnitzii
TG	OTU4462107	-0.00019606	Negative	0.00265862	p__Firmicutes	c__Clostridia	o__Clostridiales	f__Ruminococcaceae	g__Faecalibacterium	s__prausnitzii
TG	OTU183676	-0.000211157	Negative	0.00101754	p__Firmicutes	c__Clostridia	o__Clostridiales	f__Ruminococcaceae	g__Faecalibacterium	s__prausnitzii
TG	OTU181858	-0.000233985	Negative	0.000663099	p__Firmicutes	c__Clostridia	o__Clostridiales	f__Ruminococcaceae	g__Faecalibacterium	s__prausnitzii
TG	OTU3430935	-0.000255972	Negative	0.00235885	p__Firmicutes	c__Clostridia	o__Clostridiales	f__Ruminococcaceae	g__Faecalibacterium	s__prausnitzii
TG	OTU175560	-0.000285616	Negative	0.00227994	p__Firmicutes	c__Clostridia	o__Clostridiales	f__Ruminococcaceae	g__Faecalibacterium	s__prausnitzii
TG	OTU180806	-0.000334126	Negative	0.000400319	p__Firmicutes	c__Clostridia	o__Clostridiales	f__Ruminococcaceae	g__Faecalibacterium	s__prausnitzii
TG	OTU4403113	-0.000336781	Negative	0.00328317	p__Firmicutes	c__Clostridia	o__Clostridiales	f__Ruminococcaceae	g__Faecalibacterium	s__prausnitzii
TG	OTU4470582	-0.000664851	Negative	0.000184057	p__Firmicutes	c__Clostridia	o__Clostridiales	f__Ruminococcaceae	g__Faecalibacterium	s__prausnitzii
TG	OTU4481131	-0.0033848	Negative	3.34893e-05	p__Firmicutes	c__Clostridia	o__Clostridiales	f__Ruminococcaceae	g__Faecalibacterium	s__prausnitzii
TG	OTU4478125	-0.00426637	Negative	2.53129e-05	p__Firmicutes	c__Clostridia	o__Clostridiales	f__Ruminococcaceae	g__Faecalibacterium	s__prausnitzii
SBP	OTU4357315	-5.58229e-07	Negative	0.0137205	p__Firmicutes	c__Clostridia	o__Clostridiales	f__Ruminococcaceae	g__Oscillospira	s__
SBP	OTU4356307	-5.83626e-07	Negative	0.0103229	p__Firmicutes	c__Clostridia	o__Clostridiales	f__Ruminococcaceae	g__Oscillospira	s__
waist	OTU365536	-8.72478e-07	Negative	0.000451727	p__Firmicutes	c__Clostridia	o__Clostridiales	f__Ruminococcaceae	g__Oscillospira	s__
waist	OTU212686	-9.77698e-07	Negative	0.0115183	p__Firmicutes	c__Clostridia	o__Clostridiales	f__Ruminococcaceae	g__Oscillospira	s__
waist	OTU4357315	-1.14757e-06	Negative	0.0103898	p__Firmicutes	c__Clostridia	o__Clostridiales	f__Ruminococcaceae	g__Oscillospira	s__
waist	OTU4410988	-3.00723e-06	Negative	3.43342e-07	p__Firmicutes	c__Clostridia	o__Clostridiales	f__Ruminococcaceae	g__Oscillospira	s__
TG	OTU176104	-9.39564e-06	Negative	0.0120983	p__Firmicutes	c__Clostridia	o__Clostridiales	f__Ruminococcaceae	g__Oscillospira	s__
MetSy	OTU365536	-1.46279e-05	Negative	0.0217591	p__Firmicutes	c__Clostridia	o__Clostridiales	f__Ruminococcaceae	g__Oscillospira	s__
MetSy	OTU2307779	-1.71738e-05	Negative	0.00168961	p__Firmicutes	c__Clostridia	o__Clostridiales	f__Ruminococcaceae	g__Oscillospira	s__
SBP	OTU4343528	-1.94238e-05	Negative	0.000144731	p__Firmicutes	c__Clostridia	o__Clostridiales	f__Ruminococcaceae	g__Oscillospira	s__
DBP	OTU4343528	-2.84807e-05	Negative	0.00157655	p__Firmicutes	c__Clostridia	o__Clostridiales	f__Ruminococcaceae	g__Oscillospira	s__
SBP	OTU4437359	-3.57906e-05	Negative	0.0106424	p__Firmicutes	c__Clostridia	o__Clostridiales	f__Ruminococcaceae	g__Oscillospira	s__
SBP	OTU4474760	-3.68988e-05	Negative	0.000383994	p__Firmicutes	c__Clostridia	o__Clostridiales	f__Ruminococcaceae	g__Oscillospira	s__
MetSy	OTU4410988	-4.21531e-05	Negative	0.00594484	p__Firmicutes	c__Clostridia	o__Clostridiales	f__Ruminococcaceae	g__Oscillospira	s__
waist	OTU4343528	-4.48573e-05	Negative	6.45039e-06	p__Firmicutes	c__Clostridia	o__Clostridiales	f__Ruminococcaceae	g__Oscillospira	s__
DBP	OTU4474760	-5.98367e-05	Negative	0.000888685	p__Firmicutes	c__Clostridia	o__Clostridiales	f__Ruminococcaceae	g__Oscillospira	s__
SBP	OTU1504042	-6.37975e-05	Negative	1.03261e-07	p__Firmicutes	c__Clostridia	o__Clostridiales	f__Ruminococcaceae	g__Oscillospira	s__
waist	OTU4474760	-6.99832e-05	Negative	0.000799435	p__Firmicutes	c__Clostridia	o__Clostridiales	f__Ruminococcaceae	g__Oscillospira	s__
DBP	OTU1504042	-7.30188e-05	Negative	0.000823953	p__Firmicutes	c__Clostridia	o__Clostridiales	f__Ruminococcaceae	g__Oscillospira	s__
waist	OTU4437359	-0.000105131	Negative	5.13082e-05	p__Firmicutes	c__Clostridia	o__Clostridiales	f__Ruminococcaceae	g__Oscillospira	s__
TG	OTU4343528	-0.000141608	Negative	0.0438217	p__Firmicutes	c__Clostridia	o__Clostridiales	f__Ruminococcaceae	g__Oscillospira	s__
FBG	OTU4343528	-0.000153404	Negative	0.0172231	p__Firmicutes	c__Clostridia	o__Clostridiales	f__Ruminococcaceae	g__Oscillospira	s__
waist	OTU1504042	-0.000161678	Negative	4.48279e-12	p__Firmicutes	c__Clostridia	o__Clostridiales	f__Ruminococcaceae	g__Oscillospira	s__
waist	OTU3903651	-0.000240165	Negative	3.15304e-06	p__Firmicutes	c__Clostridia	o__Clostridiales	f__Ruminococcaceae	g__Oscillospira	s__
FBG	OTU1504042	-0.000344266	Negative	0.0316977	p__Firmicutes	c__Clostridia	o__Clostridiales	f__Ruminococcaceae	g__Oscillospira	s__
TG	OTU1504042	-0.000405105	Negative	0.01428	p__Firmicutes	c__Clostridia	o__Clostridiales	f__Ruminococcaceae	g__Oscillospira	s__
FBG	OTU4437359	-0.000415565	Negative	0.0111435	p__Firmicutes	c__Clostridia	o__Clostridiales	f__Ruminococcaceae	g__Oscillospira	s__
TG	OTU4474760	-0.00053237	Negative	2.0045e-05	p__Firmicutes	c__Clostridia	o__Clostridiales	f__Ruminococcaceae	g__Oscillospira	s__
MetSy	OTU4343528	-0.000737185	Negative	0.00353114	p__Firmicutes	c__Clostridia	o__Clostridiales	f__Ruminococcaceae	g__Oscillospira	s__
TG	OTU4437359	-0.000953389	Negative	5.95672e-10	p__Firmicutes	c__Clostridia	o__Clostridiales	f__Ruminococcaceae	g__Oscillospira	s__
MetSy	OTU4474760	-0.00222713	Negative	2.68768e-06	p__Firmicutes	c__Clostridia	o__Clostridiales	f__Ruminococcaceae	g__Oscillospira	s__
MetSy	OTU1504042	-0.00285233	Negative	6.4804e-07	p__Firmicutes	c__Clostridia	o__Clostridiales	f__Ruminococcaceae	g__Oscillospira	s__
MetSy	OTU4437359	-0.00285506	Negative	2.56352e-06	p__Firmicutes	c__Clostridia	o__Clostridiales	f__Ruminococcaceae	g__Oscillospira	s__
MetSy	OTU3903651	-0.00422808	Negative	0.00106783	p__Firmicutes	c__Clostridia	o__Clostridiales	f__Ruminococcaceae	g__Oscillospira	s__
MetSy	OTU3589845	0.00377451	Positive	0.0392488	p__Firmicutes	c__Clostridia	o__Clostridiales	f__Ruminococcaceae	g__Ruminococcus	s__
waist	OTU3589845	0.000220299	Positive	0.00202996	p__Firmicutes	c__Clostridia	o__Clostridiales	f__Ruminococcaceae	g__Ruminococcus	s__
DBP	OTU192244	-5.97832e-07	Negative	0.000902238	p__Firmicutes	c__Clostridia	o__Clostridiales	f__Ruminococcaceae	g__Ruminococcus	s__
waist	OTU4460847	-1.43519e-06	Negative	0.0222177	p__Firmicutes	c__Clostridia	o__Clostridiales	f__Ruminococcaceae	g__Ruminococcus	s__
waist	OTU4416951	-0.000118716	Negative	0.0365829	p__Firmicutes	c__Clostridia	o__Clostridiales	f__Ruminococcaceae	g__Ruminococcus	s__
TG	OTU4416951	-0.000781859	Negative	0.0244477	p__Firmicutes	c__Clostridia	o__Clostridiales	f__Ruminococcaceae	g__Ruminococcus	s__
waist	OTU16054	9.99268e-05	Positive	0.0199869	p__Firmicutes	c__Clostridia	o__Clostridiales	f__Ruminococcaceae	g__Ruminococcus	s__callidus
MetSy	OTU2829179	0.00340605	Positive	0.0399755	p__Firmicutes	c__Clostridia	o__Clostridiales	f__Veillonellaceae	g__Acidaminococcus	s__
HDL	OTU2829179	-0.00290633	Negative	0.0311368	p__Firmicutes	c__Clostridia	o__Clostridiales	f__Veillonellaceae	g__Acidaminococcus	s__
FBG	OTU4326870	0.00184782	Positive	0.00910096	p__Firmicutes	c__Clostridia	o__Clostridiales	f__Veillonellaceae	g__Dialister	s__
waist	OTU4326870	0.000295079	Positive	0.0161352	p__Firmicutes	c__Clostridia	o__Clostridiales	f__Veillonellaceae	g__Dialister	s__
MetSy	OTU2530636	0.0118154	Positive	4.46518e-05	p__Firmicutes	c__Clostridia	o__Clostridiales	f__Veillonellaceae	g__Megamonas	s__
TG	OTU2530636	0.00242506	Positive	0.00195889	p__Firmicutes	c__Clostridia	o__Clostridiales	f__Veillonellaceae	g__Megamonas	s__
waist	OTU2530636	0.000471552	Positive	0.000115733	p__Firmicutes	c__Clostridia	o__Clostridiales	f__Veillonellaceae	g__Megamonas	s__
DBP	OTU2530636	0.000370194	Positive	0.000556163	p__Firmicutes	c__Clostridia	o__Clostridiales	f__Veillonellaceae	g__Megamonas	s__
SBP	OTU2530636	0.00022816	Positive	0.000225456	p__Firmicutes	c__Clostridia	o__Clostridiales	f__Veillonellaceae	g__Megamonas	s__
MetSy	OTU52166	0.00527855	Positive	0.00571229	p__Firmicutes	c__Clostridia	o__Clostridiales	f__Veillonellaceae	g__Megasphaera	s__
FBG	OTU52166	0.00180987	Positive	4.19695e-05	p__Firmicutes	c__Clostridia	o__Clostridiales	f__Veillonellaceae	g__Megasphaera	s__
waist	OTU52166	0.000214925	Positive	0.00764582	p__Firmicutes	c__Clostridia	o__Clostridiales	f__Veillonellaceae	g__Megasphaera	s__
FBG	OTU214682	0.000103607	Positive	0.000356145	p__Firmicutes	c__Clostridia	o__Clostridiales	f__Veillonellaceae	g__Megasphaera	s__
FBG	OTU3039313	2.17865e-05	Positive	0.00468115	p__Firmicutes	c__Clostridia	o__Clostridiales	f__Veillonellaceae	g__Megasphaera	s__
waist	OTU3138798	-0.000338589	Negative	0.0289265	p__Firmicutes	c__Clostridia	o__Clostridiales	f__Veillonellaceae	g__Phascolarctobacterium	s__
waist	OTU4458959	-1.52515e-06	Negative	0.0302876	p__Firmicutes	c__Clostridia	o__Clostridiales	f__Veillonellaceae	g__Veillonella	s__
waist	OTU4310208	-6.24858e-07	Negative	0.0286178	p__Firmicutes	c__Clostridia	o__Clostridiales	f__Veillonellaceae	g__Veillonella	s__dispar
waist	OTU4474951	-0.00028829	Negative	0.000247227	p__Firmicutes	c__Clostridia	o__Clostridiales	f__Veillonellaceae	g__Veillonella	s__parvula
MetSy	OTU4474951	-0.00438537	Negative	0.0328149	p__Firmicutes	c__Clostridia	o__Clostridiales	f__Veillonellaceae	g__Veillonella	s__parvula
TG	OTU2498994	0.00176527	Positive	0.0108374	p__Firmicutes	c__Erysipelotrichi	o__Erysipelotrichales	f__Erysipelotrichaceae	g__	s__
TG	OTU4390365	0.000808757	Positive	0.00229866	p__Firmicutes	c__Erysipelotrichi	o__Erysipelotrichales	f__Erysipelotrichaceae	g__	s__
TG	OTU191355	0.000356674	Positive	0.0252364	p__Firmicutes	c__Erysipelotrichi	o__Erysipelotrichales	f__Erysipelotrichaceae	g__	s__
waist	OTU2498994	0.000337559	Positive	0.00174656	p__Firmicutes	c__Erysipelotrichi	o__Erysipelotrichales	f__Erysipelotrichaceae	g__	s__
waist	OTU191355	6.27587e-05	Positive	0.0125628	p__Firmicutes	c__Erysipelotrichi	o__Erysipelotrichales	f__Erysipelotrichaceae	g__	s__
waist	OTU4468891	3.65738e-05	Positive	0.0347786	p__Firmicutes	c__Erysipelotrichi	o__Erysipelotrichales	f__Erysipelotrichaceae	g__	s__
TG	OTU369635	2.01997e-06	Positive	0.00725658	p__Firmicutes	c__Erysipelotrichi	o__Erysipelotrichales	f__Erysipelotrichaceae	g__	s__
waist	OTU4295707	0.000138404	Positive	0.0267595	p__Firmicutes	c__Erysipelotrichi	o__Erysipelotrichales	f__Erysipelotrichaceae	g__[Eubacterium]	s__biforme
TG	OTU4396877	0.000448744	Positive	0.000477448	p__Firmicutes	c__Erysipelotrichi	o__Erysipelotrichales	f__Erysipelotrichaceae	g__[Eubacterium]	s__dolichum
TG	OTU851715	0.000365787	Positive	0.0148819	p__Firmicutes	c__Erysipelotrichi	o__Erysipelotrichales	f__Erysipelotrichaceae	g__[Eubacterium]	s__dolichum
MetSy	OTU851938	0.000811268	Positive	0.0385009	p__Firmicutes	c__Erysipelotrichi	o__Erysipelotrichales	f__Erysipelotrichaceae	g__Bulleidia	s__moorei
TG	OTU851938	0.000373809	Positive	4.0374e-05	p__Firmicutes	c__Erysipelotrichi	o__Erysipelotrichales	f__Erysipelotrichaceae	g__Bulleidia	s__moorei
waist	OTU851938	5.71955e-05	Positive	0.00011186	p__Firmicutes	c__Erysipelotrichi	o__Erysipelotrichales	f__Erysipelotrichaceae	g__Bulleidia	s__moorei
SBP	OTU4396248	-2.87181e-05	Negative	0.0382807	p__Firmicutes	c__Erysipelotrichi	o__Erysipelotrichales	f__Erysipelotrichaceae	g__Coprobacillus	s__
waist	OTU4396248	-7.84715e-05	Negative	0.00228545	p__Firmicutes	c__Erysipelotrichi	o__Erysipelotrichales	f__Erysipelotrichaceae	g__Coprobacillus	s__
MetSy	OTU4456091	0.00902518	Positive	0.0037706	p__Fusobacteria	c__Fusobacteriia	o__Fusobacteriales	f__Fusobacteriaceae	g__Fusobacterium	s__
HDL	OTU4456091	0.00585388	Positive	0.0295238	p__Fusobacteria	c__Fusobacteriia	o__Fusobacteriales	f__Fusobacteriaceae	g__Fusobacterium	s__
TG	OTU4456091	0.00292076	Positive	0.000179239	p__Fusobacteria	c__Fusobacteriia	o__Fusobacteriales	f__Fusobacteriaceae	g__Fusobacterium	s__
MetSy	OTU4254313	0.0021291	Positive	0.0237201	p__Fusobacteria	c__Fusobacteriia	o__Fusobacteriales	f__Fusobacteriaceae	g__Fusobacterium	s__
FBG	OTU4456091	0.00206261	Positive	0.00801863	p__Fusobacteria	c__Fusobacteriia	o__Fusobacteriales	f__Fusobacteriaceae	g__Fusobacterium	s__
MetSy	OTU4439398	0.00141524	Positive	0.0269712	p__Fusobacteria	c__Fusobacteriia	o__Fusobacteriales	f__Fusobacteriaceae	g__Fusobacterium	s__
TG	OTU4254313	0.000894621	Positive	5.81293e-05	p__Fusobacteria	c__Fusobacteriia	o__Fusobacteriales	f__Fusobacteriaceae	g__Fusobacterium	s__
TG	OTU4439398	0.000530793	Positive	0.000576764	p__Fusobacteria	c__Fusobacteriia	o__Fusobacteriales	f__Fusobacteriaceae	g__Fusobacterium	s__
DBP	OTU4456091	0.000290629	Positive	0.0116696	p__Fusobacteria	c__Fusobacteriia	o__Fusobacteriales	f__Fusobacteriaceae	g__Fusobacterium	s__
SBP	OTU4456091	0.000197012	Positive	0.00245817	p__Fusobacteria	c__Fusobacteriia	o__Fusobacteriales	f__Fusobacteriaceae	g__Fusobacterium	s__
DBP	OTU4254313	7.84848e-05	Positive	0.020358	p__Fusobacteria	c__Fusobacteriia	o__Fusobacteriales	f__Fusobacteriaceae	g__Fusobacterium	s__
DBP	OTU4439398	6.79027e-05	Positive	0.00175493	p__Fusobacteria	c__Fusobacteriia	o__Fusobacteriales	f__Fusobacteriaceae	g__Fusobacterium	s__
SBP	OTU4254313	5.55073e-05	Positive	0.00328946	p__Fusobacteria	c__Fusobacteriia	o__Fusobacteriales	f__Fusobacteriaceae	g__Fusobacterium	s__
SBP	OTU4439398	4.27673e-05	Positive	0.000625006	p__Fusobacteria	c__Fusobacteriia	o__Fusobacteriales	f__Fusobacteriaceae	g__Fusobacterium	s__
FBG	OTU4449244	1.35232e-05	Positive	0.000749321	p__Fusobacteria	c__Fusobacteriia	o__Fusobacteriales	f__Fusobacteriaceae	g__Fusobacterium	s__
waist	OTU1592748	4.357e-07	Positive	0.0462355	p__Fusobacteria	c__Fusobacteriia	o__Fusobacteriales	f__Fusobacteriaceae	g__Fusobacterium	s__
DBP	OTU1592748	3.96916e-07	Positive	0.0328317	p__Fusobacteria	c__Fusobacteriia	o__Fusobacteriales	f__Fusobacteriaceae	g__Fusobacterium	s__
MetSy	OTU654155	0.00523594	Positive	5.39702e-06	p__Proteobacteria	c__Alphaproteobacteria	o__Caulobacterales	f__Caulobacteraceae	g__	s__
MetSy	OTU765388	0.00246767	Positive	3.24918e-06	p__Proteobacteria	c__Alphaproteobacteria	o__Caulobacterales	f__Caulobacteraceae	g__	s__
MetSy	OTU227434	0.00236593	Positive	1.5496e-06	p__Proteobacteria	c__Alphaproteobacteria	o__Caulobacterales	f__Caulobacteraceae	g__	s__
TG	OTU654155	0.00183163	Positive	3.05227e-10	p__Proteobacteria	c__Alphaproteobacteria	o__Caulobacterales	f__Caulobacteraceae	g__	s__
MetSy	OTU810889	0.00166934	Positive	7.60998e-07	p__Proteobacteria	c__Alphaproteobacteria	o__Caulobacterales	f__Caulobacteraceae	g__	s__
MetSy	OTU159017	0.00130376	Positive	2.8672e-05	p__Proteobacteria	c__Alphaproteobacteria	o__Caulobacterales	f__Caulobacteraceae	g__	s__
MetSy	OTU4373482	0.00106194	Positive	0.00621964	p__Proteobacteria	c__Alphaproteobacteria	o__Caulobacterales	f__Caulobacteraceae	g__	s__
TG	OTU227434	0.000774801	Positive	6.0146e-10	p__Proteobacteria	c__Alphaproteobacteria	o__Caulobacterales	f__Caulobacteraceae	g__	s__
TG	OTU765388	0.000767997	Positive	1.59488e-08	p__Proteobacteria	c__Alphaproteobacteria	o__Caulobacterales	f__Caulobacteraceae	g__	s__
FBG	OTU654155	0.000752263	Positive	0.0159451	p__Proteobacteria	c__Alphaproteobacteria	o__Caulobacterales	f__Caulobacteraceae	g__	s__
TG	OTU4373482	0.000537565	Positive	4.23207e-09	p__Proteobacteria	c__Alphaproteobacteria	o__Caulobacterales	f__Caulobacteraceae	g__	s__
TG	OTU159017	0.000458365	Positive	5.0093e-09	p__Proteobacteria	c__Alphaproteobacteria	o__Caulobacterales	f__Caulobacteraceae	g__	s__
TG	OTU810889	0.000450902	Positive	2.5733e-07	p__Proteobacteria	c__Alphaproteobacteria	o__Caulobacterales	f__Caulobacteraceae	g__	s__
waist	OTU654155	0.000258125	Positive	5.62803e-08	p__Proteobacteria	c__Alphaproteobacteria	o__Caulobacterales	f__Caulobacteraceae	g__	s__
FBG	OTU810889	0.000220706	Positive	0.0171656	p__Proteobacteria	c__Alphaproteobacteria	o__Caulobacterales	f__Caulobacteraceae	g__	s__
FBG	OTU159017	0.000179232	Positive	0.0368251	p__Proteobacteria	c__Alphaproteobacteria	o__Caulobacterales	f__Caulobacteraceae	g__	s__
waist	OTU765388	0.000125473	Positive	9.28797e-09	p__Proteobacteria	c__Alphaproteobacteria	o__Caulobacterales	f__Caulobacteraceae	g__	s__
waist	OTU227434	0.000125194	Positive	5.71963e-10	p__Proteobacteria	c__Alphaproteobacteria	o__Caulobacterales	f__Caulobacteraceae	g__	s__
waist	OTU810889	7.33773e-05	Positive	1.90947e-07	p__Proteobacteria	c__Alphaproteobacteria	o__Caulobacterales	f__Caulobacteraceae	g__	s__
waist	OTU159017	6.39568e-05	Positive	5.77763e-07	p__Proteobacteria	c__Alphaproteobacteria	o__Caulobacterales	f__Caulobacteraceae	g__	s__
SBP	OTU654155	5.86502e-05	Positive	0.0317718	p__Proteobacteria	c__Alphaproteobacteria	o__Caulobacterales	f__Caulobacteraceae	g__	s__
waist	OTU4373482	4.64003e-05	Positive	0.00401009	p__Proteobacteria	c__Alphaproteobacteria	o__Caulobacterales	f__Caulobacteraceae	g__	s__
SBP	OTU227434	2.92252e-05	Positive	0.0103072	p__Proteobacteria	c__Alphaproteobacteria	o__Caulobacterales	f__Caulobacteraceae	g__	s__
MetSy	OTU4353264	1.65648e-05	Positive	0.00343459	p__Proteobacteria	c__Alphaproteobacteria	o__Caulobacterales	f__Caulobacteraceae	g__	s__
MetSy	OTU2591420	1.38707e-05	Positive	3.87089e-05	p__Proteobacteria	c__Alphaproteobacteria	o__Caulobacterales	f__Caulobacteraceae	g__	s__
MetSy	OTU4476089	1.03189e-05	Positive	7.73475e-06	p__Proteobacteria	c__Alphaproteobacteria	o__Caulobacterales	f__Caulobacteraceae	g__	s__
MetSy	OTU673010	9.47175e-06	Positive	0.0204822	p__Proteobacteria	c__Alphaproteobacteria	o__Caulobacterales	f__Caulobacteraceae	g__	s__
TG	OTU4353264	5.71878e-06	Positive	4.42125e-05	p__Proteobacteria	c__Alphaproteobacteria	o__Caulobacterales	f__Caulobacteraceae	g__	s__
TG	OTU2591420	3.78912e-06	Positive	1.28733e-05	p__Proteobacteria	c__Alphaproteobacteria	o__Caulobacterales	f__Caulobacteraceae	g__	s__
TG	OTU673010	2.79611e-06	Positive	0.00676179	p__Proteobacteria	c__Alphaproteobacteria	o__Caulobacterales	f__Caulobacteraceae	g__	s__
TG	OTU4476089	1.99569e-06	Positive	0.00155249	p__Proteobacteria	c__Alphaproteobacteria	o__Caulobacterales	f__Caulobacteraceae	g__	s__
waist	OTU4353264	5.39623e-07	Positive	0.0316673	p__Proteobacteria	c__Alphaproteobacteria	o__Caulobacterales	f__Caulobacteraceae	g__	s__
waist	OTU673010	4.97536e-07	Positive	0.00226122	p__Proteobacteria	c__Alphaproteobacteria	o__Caulobacterales	f__Caulobacteraceae	g__	s__
waist	OTU2591420	4.67475e-07	Positive	0.00142549	p__Proteobacteria	c__Alphaproteobacteria	o__Caulobacterales	f__Caulobacteraceae	g__	s__
waist	OTU4476089	3.63656e-07	Positive	0.000258807	p__Proteobacteria	c__Alphaproteobacteria	o__Caulobacterales	f__Caulobacteraceae	g__	s__
MetSy	OTU107461	0.00143449	Positive	0.0038562	p__Proteobacteria	c__Alphaproteobacteria	o__Rhizobiales	f__	g__	s__
TG	OTU107461	0.000752025	Positive	1.45696e-10	p__Proteobacteria	c__Alphaproteobacteria	o__Rhizobiales	f__	g__	s__
waist	OTU107461	7.03339e-05	Positive	0.000505039	p__Proteobacteria	c__Alphaproteobacteria	o__Rhizobiales	f__	g__	s__
MetSy	OTU3581990	5.50434e-06	Positive	0.00261388	p__Proteobacteria	c__Alphaproteobacteria	o__Rhizobiales	f__Bradyrhizobiaceae	g__	s__
MetSy	OTU740317	5.38715e-06	Positive	0.036031	p__Proteobacteria	c__Alphaproteobacteria	o__Rhizobiales	f__Bradyrhizobiaceae	g__	s__
TG	OTU3581990	1.37704e-06	Positive	0.00409018	p__Proteobacteria	c__Alphaproteobacteria	o__Rhizobiales	f__Bradyrhizobiaceae	g__	s__
waist	OTU740317	2.63239e-07	Positive	0.0113153	p__Proteobacteria	c__Alphaproteobacteria	o__Rhizobiales	f__Bradyrhizobiaceae	g__	s__
waist	OTU210800	1.92267e-07	Positive	0.0115117	p__Proteobacteria	c__Alphaproteobacteria	o__Rhizobiales	f__Bradyrhizobiaceae	g__	s__
waist	OTU3581990	1.75254e-07	Positive	0.0316977	p__Proteobacteria	c__Alphaproteobacteria	o__Rhizobiales	f__Bradyrhizobiaceae	g__	s__
SBP	OTU740317	1.13187e-07	Positive	0.0365272	p__Proteobacteria	c__Alphaproteobacteria	o__Rhizobiales	f__Bradyrhizobiaceae	g__	s__
MetSy	OTU4388819	0.00379545	Positive	0.000115733	p__Proteobacteria	c__Alphaproteobacteria	o__Rhizobiales	f__Bradyrhizobiaceae	g__Bradyrhizobium	s__
MetSy	OTU4475561	0.00288501	Positive	0.000143357	p__Proteobacteria	c__Alphaproteobacteria	o__Rhizobiales	f__Bradyrhizobiaceae	g__Bradyrhizobium	s__
TG	OTU4388819	0.00134863	Positive	4.44745e-08	p__Proteobacteria	c__Alphaproteobacteria	o__Rhizobiales	f__Bradyrhizobiaceae	g__Bradyrhizobium	s__
TG	OTU4475561	0.00091718	Positive	1.61113e-06	p__Proteobacteria	c__Alphaproteobacteria	o__Rhizobiales	f__Bradyrhizobiaceae	g__Bradyrhizobium	s__
waist	OTU4388819	0.000195844	Positive	1.01188e-06	p__Proteobacteria	c__Alphaproteobacteria	o__Rhizobiales	f__Bradyrhizobiaceae	g__Bradyrhizobium	s__
waist	OTU4475561	0.000141019	Positive	5.62559e-06	p__Proteobacteria	c__Alphaproteobacteria	o__Rhizobiales	f__Bradyrhizobiaceae	g__Bradyrhizobium	s__
MetSy	OTU4388385	0.00216827	Positive	0.000187684	p__Proteobacteria	c__Alphaproteobacteria	o__Rhizobiales	f__Brucellaceae	g__Ochrobactrum	s__
TG	OTU4388385	0.00102322	Positive	3.36395e-13	p__Proteobacteria	c__Alphaproteobacteria	o__Rhizobiales	f__Brucellaceae	g__Ochrobactrum	s__
waist	OTU4388385	0.000131335	Positive	1.66396e-08	p__Proteobacteria	c__Alphaproteobacteria	o__Rhizobiales	f__Brucellaceae	g__Ochrobactrum	s__
SBP	OTU4388385	2.96635e-05	Positive	0.0261937	p__Proteobacteria	c__Alphaproteobacteria	o__Rhizobiales	f__Brucellaceae	g__Ochrobactrum	s__
MetSy	OTU1057526	0.00108815	Positive	0.00287783	p__Proteobacteria	c__Alphaproteobacteria	o__Rhizobiales	f__Hyphomicrobiaceae	g__Devosia	s__
TG	OTU1057526	0.000555552	Positive	1.48e-10	p__Proteobacteria	c__Alphaproteobacteria	o__Rhizobiales	f__Hyphomicrobiaceae	g__Devosia	s__
waist	OTU1057526	7.063e-05	Positive	7.60998e-07	p__Proteobacteria	c__Alphaproteobacteria	o__Rhizobiales	f__Hyphomicrobiaceae	g__Devosia	s__
MetSy	OTU4429854	1.58429e-05	Positive	0.0394716	p__Proteobacteria	c__Alphaproteobacteria	o__Rhizobiales	f__Methylobacteriaceae	g__	s__
FBG	OTU4429854	6.08631e-06	Positive	0.000424248	p__Proteobacteria	c__Alphaproteobacteria	o__Rhizobiales	f__Methylobacteriaceae	g__	s__
TG	OTU4429854	6.05828e-06	Positive	0.00103312	p__Proteobacteria	c__Alphaproteobacteria	o__Rhizobiales	f__Methylobacteriaceae	g__	s__
MetSy	OTU4434799	0.00128898	Positive	0.00329102	p__Proteobacteria	c__Alphaproteobacteria	o__Rhizobiales	f__Methylobacteriaceae	g__Methylobacterium	s__
MetSy	OTU677165	0.000746254	Positive	0.0273838	p__Proteobacteria	c__Alphaproteobacteria	o__Rhizobiales	f__Methylobacteriaceae	g__Methylobacterium	s__
TG	OTU4434799	0.000555764	Positive	1.36164e-07	p__Proteobacteria	c__Alphaproteobacteria	o__Rhizobiales	f__Methylobacteriaceae	g__Methylobacterium	s__
TG	OTU677165	0.000342088	Positive	1.40576e-05	p__Proteobacteria	c__Alphaproteobacteria	o__Rhizobiales	f__Methylobacteriaceae	g__Methylobacterium	s__
FBG	OTU677165	0.000243705	Positive	0.00179331	p__Proteobacteria	c__Alphaproteobacteria	o__Rhizobiales	f__Methylobacteriaceae	g__Methylobacterium	s__
waist	OTU4434799	9.40135e-05	Positive	3.15199e-08	p__Proteobacteria	c__Alphaproteobacteria	o__Rhizobiales	f__Methylobacteriaceae	g__Methylobacterium	s__
waist	OTU677165	3.93947e-05	Positive	0.00343978	p__Proteobacteria	c__Alphaproteobacteria	o__Rhizobiales	f__Methylobacteriaceae	g__Methylobacterium	s__
MetSy	OTU171409	0.000704649	Positive	0.000395023	p__Proteobacteria	c__Alphaproteobacteria	o__Sphingomonadales	f__Sphingomonadaceae	g__	s__
TG	OTU171409	0.000212845	Positive	2.38503e-05	p__Proteobacteria	c__Alphaproteobacteria	o__Sphingomonadales	f__Sphingomonadaceae	g__	s__
waist	OTU171409	2.80725e-05	Positive	0.000847791	p__Proteobacteria	c__Alphaproteobacteria	o__Sphingomonadales	f__Sphingomonadaceae	g__	s__
TG	OTU4438545	7.78862e-06	Positive	1.72638e-06	p__Proteobacteria	c__Alphaproteobacteria	o__Sphingomonadales	f__Sphingomonadaceae	g__	s__
TG	OTU4342023	2.41194e-06	Positive	0.00859216	p__Proteobacteria	c__Alphaproteobacteria	o__Sphingomonadales	f__Sphingomonadaceae	g__Blastomonas	s__
waist	OTU3259009	3.66484e-07	Positive	0.0365888	p__Proteobacteria	c__Alphaproteobacteria	o__Sphingomonadales	f__Sphingomonadaceae	g__Novosphingobium	s__
MetSy	OTU4463045	0.00130934	Positive	0.00199238	p__Proteobacteria	c__Alphaproteobacteria	o__Sphingomonadales	f__Sphingomonadaceae	g__Sphingomonas	s__
TG	OTU4463045	0.000567244	Positive	3.34772e-08	p__Proteobacteria	c__Alphaproteobacteria	o__Sphingomonadales	f__Sphingomonadaceae	g__Sphingomonas	s__
FBG	OTU4463045	0.000289162	Positive	0.0066917	p__Proteobacteria	c__Alphaproteobacteria	o__Sphingomonadales	f__Sphingomonadaceae	g__Sphingomonas	s__
waist	OTU4463045	8.41448e-05	Positive	4.38491e-07	p__Proteobacteria	c__Alphaproteobacteria	o__Sphingomonadales	f__Sphingomonadaceae	g__Sphingomonas	s__
MetSy	OTU1111200	0.00194387	Positive	0.000680087	p__Proteobacteria	c__Betaproteobacteria	o__Burkholderiales	f__	g__	s__
MetSy	OTU4441792	0.00182667	Positive	0.00121053	p__Proteobacteria	c__Betaproteobacteria	o__Burkholderiales	f__	g__	s__
TG	OTU1111200	0.000815186	Positive	5.50558e-09	p__Proteobacteria	c__Betaproteobacteria	o__Burkholderiales	f__	g__	s__
TG	OTU4441792	0.000805617	Positive	3.94222e-09	p__Proteobacteria	c__Betaproteobacteria	o__Burkholderiales	f__	g__	s__
waist	OTU4441792	0.000111956	Positive	5.4594e-07	p__Proteobacteria	c__Betaproteobacteria	o__Burkholderiales	f__	g__	s__
waist	OTU1111200	0.000104383	Positive	5.91e-06	p__Proteobacteria	c__Betaproteobacteria	o__Burkholderiales	f__	g__	s__
waist	OTU4474255	0.000176088	Positive	0.0147927	p__Proteobacteria	c__Betaproteobacteria	o__Burkholderiales	f__Alcaligenaceae	g__Sutterella	s__
waist	OTU4338624	-7.85251e-05	Negative	0.000312689	p__Proteobacteria	c__Betaproteobacteria	o__Burkholderiales	f__Alcaligenaceae	g__Sutterella	s__
TG	OTU4338624	-0.000308675	Negative	0.0372375	p__Proteobacteria	c__Betaproteobacteria	o__Burkholderiales	f__Alcaligenaceae	g__Sutterella	s__
MetSy	OTU4338624	-0.00118126	Negative	0.0384027	p__Proteobacteria	c__Betaproteobacteria	o__Burkholderiales	f__Alcaligenaceae	g__Sutterella	s__
MetSy	OTU4415338	0.00171219	Positive	0.0199697	p__Proteobacteria	c__Betaproteobacteria	o__Burkholderiales	f__Comamonadaceae	g__	s__
TG	OTU4479347	0.000378991	Positive	7.01395e-06	p__Proteobacteria	c__Betaproteobacteria	o__Burkholderiales	f__Comamonadaceae	g__	s__
waist	OTU4415338	0.000103838	Positive	0.000290203	p__Proteobacteria	c__Betaproteobacteria	o__Burkholderiales	f__Comamonadaceae	g__	s__
waist	OTU4479347	4.52674e-05	Positive	0.00155433	p__Proteobacteria	c__Betaproteobacteria	o__Burkholderiales	f__Comamonadaceae	g__	s__
MetSy	OTU4429445	9.9985e-06	Positive	0.0315658	p__Proteobacteria	c__Betaproteobacteria	o__Burkholderiales	f__Comamonadaceae	g__Hydrogenophaga	s__
TG	OTU4429445	3.89582e-06	Positive	0.000462149	p__Proteobacteria	c__Betaproteobacteria	o__Burkholderiales	f__Comamonadaceae	g__Hydrogenophaga	s__
waist	OTU4429445	4.14124e-07	Positive	0.0341114	p__Proteobacteria	c__Betaproteobacteria	o__Burkholderiales	f__Comamonadaceae	g__Hydrogenophaga	s__
MetSy	OTU4472813	0.00128609	Positive	0.0100715	p__Proteobacteria	c__Betaproteobacteria	o__Burkholderiales	f__Comamonadaceae	g__Leptothrix	s__ochracea
TG	OTU4472813	0.000623001	Positive	1.11543e-07	p__Proteobacteria	c__Betaproteobacteria	o__Burkholderiales	f__Comamonadaceae	g__Leptothrix	s__ochracea
waist	OTU4472813	9.0451e-05	Positive	2.24236e-06	p__Proteobacteria	c__Betaproteobacteria	o__Burkholderiales	f__Comamonadaceae	g__Leptothrix	s__ochracea
TG	OTU4477199	9.75171e-06	Positive	2.14415e-07	p__Proteobacteria	c__Betaproteobacteria	o__Burkholderiales	f__Comamonadaceae	g__Limnohabitans	s__
MetSy	OTU4466647	0.00228143	Positive	0.0385009	p__Proteobacteria	c__Betaproteobacteria	o__Burkholderiales	f__Oxalobacteraceae	g__	s__
TG	OTU4466647	0.00135074	Positive	5.62803e-08	p__Proteobacteria	c__Betaproteobacteria	o__Burkholderiales	f__Oxalobacteraceae	g__	s__
MetSy	OTU111868	0.000713826	Positive	0.00405804	p__Proteobacteria	c__Betaproteobacteria	o__Burkholderiales	f__Oxalobacteraceae	g__	s__
TG	OTU111868	0.00028009	Positive	3.26248e-06	p__Proteobacteria	c__Betaproteobacteria	o__Burkholderiales	f__Oxalobacteraceae	g__	s__
TG	OTU759916	0.000241762	Positive	5.8057e-05	p__Proteobacteria	c__Betaproteobacteria	o__Burkholderiales	f__Oxalobacteraceae	g__	s__
TG	OTU4366655	0.000219947	Positive	0.000723495	p__Proteobacteria	c__Betaproteobacteria	o__Burkholderiales	f__Oxalobacteraceae	g__	s__
waist	OTU4466647	0.000190795	Positive	2.55434e-06	p__Proteobacteria	c__Betaproteobacteria	o__Burkholderiales	f__Oxalobacteraceae	g__	s__
FBG	OTU759916	0.000147027	Positive	0.0175235	p__Proteobacteria	c__Betaproteobacteria	o__Burkholderiales	f__Oxalobacteraceae	g__	s__
waist	OTU111868	4.76486e-05	Positive	7.84024e-07	p__Proteobacteria	c__Betaproteobacteria	o__Burkholderiales	f__Oxalobacteraceae	g__	s__
waist	OTU4366655	4.00414e-05	Positive	9.7571e-05	p__Proteobacteria	c__Betaproteobacteria	o__Burkholderiales	f__Oxalobacteraceae	g__	s__
waist	OTU759916	3.14354e-05	Positive	0.0017604	p__Proteobacteria	c__Betaproteobacteria	o__Burkholderiales	f__Oxalobacteraceae	g__	s__
MetSy	OTU1148281	6.10709e-06	Positive	0.0159451	p__Proteobacteria	c__Betaproteobacteria	o__Burkholderiales	f__Oxalobacteraceae	g__	s__
TG	OTU4385617	2.95682e-06	Positive	0.00098551	p__Proteobacteria	c__Betaproteobacteria	o__Burkholderiales	f__Oxalobacteraceae	g__	s__
TG	OTU1148281	2.35336e-06	Positive	0.000115502	p__Proteobacteria	c__Betaproteobacteria	o__Burkholderiales	f__Oxalobacteraceae	g__	s__
waist	OTU1148281	3.12163e-07	Positive	0.00215733	p__Proteobacteria	c__Betaproteobacteria	o__Burkholderiales	f__Oxalobacteraceae	g__	s__
MetSy	OTU136025	0.0123696	Positive	9.46446e-05	p__Proteobacteria	c__Betaproteobacteria	o__Burkholderiales	f__Oxalobacteraceae	g__Ralstonia	s__
TG	OTU136025	0.00474394	Positive	1.64551e-09	p__Proteobacteria	c__Betaproteobacteria	o__Burkholderiales	f__Oxalobacteraceae	g__Ralstonia	s__
MetSy	OTU651436	0.00154355	Positive	2.14547e-05	p__Proteobacteria	c__Betaproteobacteria	o__Burkholderiales	f__Oxalobacteraceae	g__Ralstonia	s__
waist	OTU136025	0.000647093	Positive	5.04277e-07	p__Proteobacteria	c__Betaproteobacteria	o__Burkholderiales	f__Oxalobacteraceae	g__Ralstonia	s__
TG	OTU651436	0.000528344	Positive	8.45094e-09	p__Proteobacteria	c__Betaproteobacteria	o__Burkholderiales	f__Oxalobacteraceae	g__Ralstonia	s__
MetSy	OTU1105919	0.000511126	Positive	0.039346	p__Proteobacteria	c__Betaproteobacteria	o__Burkholderiales	f__Oxalobacteraceae	g__Ralstonia	s__
TG	OTU1105919	0.000279532	Positive	6.98401e-07	p__Proteobacteria	c__Betaproteobacteria	o__Burkholderiales	f__Oxalobacteraceae	g__Ralstonia	s__
waist	OTU651436	7.86347e-05	Positive	1.2519e-07	p__Proteobacteria	c__Betaproteobacteria	o__Burkholderiales	f__Oxalobacteraceae	g__Ralstonia	s__
waist	OTU1105919	2.60025e-05	Positive	0.0090985	p__Proteobacteria	c__Betaproteobacteria	o__Burkholderiales	f__Oxalobacteraceae	g__Ralstonia	s__
MetSy	OTU152125	9.45861e-06	Positive	0.0130002	p__Proteobacteria	c__Betaproteobacteria	o__Burkholderiales	f__Oxalobacteraceae	g__Ralstonia	s__
TG	OTU152125	3.00753e-06	Positive	0.00155525	p__Proteobacteria	c__Betaproteobacteria	o__Burkholderiales	f__Oxalobacteraceae	g__Ralstonia	s__
TG	OTU141700	1.63394e-06	Positive	0.00426737	p__Proteobacteria	c__Betaproteobacteria	o__Burkholderiales	f__Oxalobacteraceae	g__Ralstonia	s__
TG	OTU818935	1.44867e-06	Positive	0.0368251	p__Proteobacteria	c__Betaproteobacteria	o__Burkholderiales	f__Oxalobacteraceae	g__Ralstonia	s__
waist	OTU152125	3.52975e-07	Positive	0.0315498	p__Proteobacteria	c__Betaproteobacteria	o__Burkholderiales	f__Oxalobacteraceae	g__Ralstonia	s__
FBG	OTU4413869	2.22531e-06	Positive	0.019749	p__Proteobacteria	c__Betaproteobacteria	o__Methylophilales	f__Methylophilaceae	g__Methylotenera	s__mobilis
TG	OTU4413869	2.12868e-06	Positive	0.0388212	p__Proteobacteria	c__Betaproteobacteria	o__Methylophilales	f__Methylophilaceae	g__Methylotenera	s__mobilis
FBG	OTU354574	0.000506914	Positive	0.0125276	p__Proteobacteria	c__Deltaproteobacteria	o__Desulfovibrionales	f__Desulfovibrionaceae	g__Bilophila	s__
FBG	OTU359872	3.29214e-06	Positive	0.000756045	p__Proteobacteria	c__Deltaproteobacteria	o__Desulfovibrionales	f__Desulfovibrionaceae	g__Bilophila	s__
TG	OTU359872	3.21507e-06	Positive	0.00213029	p__Proteobacteria	c__Deltaproteobacteria	o__Desulfovibrionales	f__Desulfovibrionaceae	g__Bilophila	s__
waist	OTU113542	-6.76998e-05	Negative	0.0149892	p__Proteobacteria	c__Deltaproteobacteria	o__Desulfovibrionales	f__Desulfovibrionaceae	g__Desulfovibrio	s__
waist	OTU4425648	-7.50671e-05	Negative	0.0457243	p__Proteobacteria	c__Deltaproteobacteria	o__Desulfovibrionales	f__Desulfovibrionaceae	g__Desulfovibrio	s__
waist	OTU4453773	-7.78488e-05	Negative	0.0076681	p__Proteobacteria	c__Deltaproteobacteria	o__Desulfovibrionales	f__Desulfovibrionaceae	g__Desulfovibrio	s__
TG	OTU113542	-0.000357109	Negative	0.0461007	p__Proteobacteria	c__Deltaproteobacteria	o__Desulfovibrionales	f__Desulfovibrionaceae	g__Desulfovibrio	s__
TG	OTU4453773	-0.0004576	Negative	0.0124194	p__Proteobacteria	c__Deltaproteobacteria	o__Desulfovibrionales	f__Desulfovibrionaceae	g__Desulfovibrio	s__
MetSy	OTU2033299	1.35307e-05	Positive	0.0243506	p__Proteobacteria	c__Gammaproteobacteria	o__Alteromonadales	f__[Chromatiaceae]	g__Rheinheimera	s__
TG	OTU4472200	4.29357e-06	Positive	0.000303525	p__Proteobacteria	c__Gammaproteobacteria	o__Alteromonadales	f__[Chromatiaceae]	g__Rheinheimera	s__
TG	OTU2033299	4.26483e-06	Positive	0.00432526	p__Proteobacteria	c__Gammaproteobacteria	o__Alteromonadales	f__[Chromatiaceae]	g__Rheinheimera	s__
FBG	OTU2033299	3.13231e-06	Positive	0.0363957	p__Proteobacteria	c__Gammaproteobacteria	o__Alteromonadales	f__[Chromatiaceae]	g__Rheinheimera	s__
MetSy	OTU4413170	0.00119966	Positive	0.000672221	p__Proteobacteria	c__Gammaproteobacteria	o__Alteromonadales	f__Idiomarinaceae	g__Pseudidiomarina	s__
TG	OTU4413170	0.000417185	Positive	1.87729e-06	p__Proteobacteria	c__Gammaproteobacteria	o__Alteromonadales	f__Idiomarinaceae	g__Pseudidiomarina	s__
waist	OTU4413170	7.52846e-05	Positive	7.14261e-08	p__Proteobacteria	c__Gammaproteobacteria	o__Alteromonadales	f__Idiomarinaceae	g__Pseudidiomarina	s__
MetSy	OTU4425571	0.0398156	Positive	6.94828e-08	p__Proteobacteria	c__Gammaproteobacteria	o__Enterobacteriales	f__Enterobacteriaceae	g__	s__
MetSy	OTU4457268	0.00735645	Positive	1.36307e-07	p__Proteobacteria	c__Gammaproteobacteria	o__Enterobacteriales	f__Enterobacteriaceae	g__	s__
TG	OTU4425571	0.00601703	Positive	0.00387488	p__Proteobacteria	c__Gammaproteobacteria	o__Enterobacteriales	f__Enterobacteriaceae	g__	s__
MetSy	OTU4454531	0.00362132	Positive	7.81321e-07	p__Proteobacteria	c__Gammaproteobacteria	o__Enterobacteriales	f__Enterobacteriaceae	g__	s__
MetSy	OTU4391262	0.00244502	Positive	1.88449e-06	p__Proteobacteria	c__Gammaproteobacteria	o__Enterobacteriales	f__Enterobacteriaceae	g__	s__
MetSy	OTU301184	0.00184806	Positive	7.59219e-06	p__Proteobacteria	c__Gammaproteobacteria	o__Enterobacteriales	f__Enterobacteriaceae	g__	s__
MetSy	OTU2281837	0.00156953	Positive	1.63596e-05	p__Proteobacteria	c__Gammaproteobacteria	o__Enterobacteriales	f__Enterobacteriaceae	g__	s__
MetSy	OTU4111715	0.00149067	Positive	4.21936e-07	p__Proteobacteria	c__Gammaproteobacteria	o__Enterobacteriales	f__Enterobacteriaceae	g__	s__
MetSy	OTU4375000	0.00139419	Positive	6.19204e-06	p__Proteobacteria	c__Gammaproteobacteria	o__Enterobacteriales	f__Enterobacteriaceae	g__	s__
waist	OTU4425571	0.00139091	Positive	1.05788e-05	p__Proteobacteria	c__Gammaproteobacteria	o__Enterobacteriales	f__Enterobacteriaceae	g__	s__
HDL	OTU4368600	0.00134829	Positive	0.0239487	p__Proteobacteria	c__Gammaproteobacteria	o__Enterobacteriales	f__Enterobacteriaceae	g__	s__
MetSy	OTU566243	0.00133147	Positive	1.40048e-06	p__Proteobacteria	c__Gammaproteobacteria	o__Enterobacteriales	f__Enterobacteriaceae	g__	s__
MetSy	OTU4333897	0.00122691	Positive	1.25052e-05	p__Proteobacteria	c__Gammaproteobacteria	o__Enterobacteriales	f__Enterobacteriaceae	g__	s__
TG	OTU4457268	0.00117509	Positive	0.00263399	p__Proteobacteria	c__Gammaproteobacteria	o__Enterobacteriales	f__Enterobacteriaceae	g__	s__
MetSy	OTU4354477	0.00109712	Positive	0.00169153	p__Proteobacteria	c__Gammaproteobacteria	o__Enterobacteriales	f__Enterobacteriaceae	g__	s__
MetSy	OTU289709	0.00101695	Positive	0.00063311	p__Proteobacteria	c__Gammaproteobacteria	o__Enterobacteriales	f__Enterobacteriaceae	g__	s__
MetSy	OTU2689396	0.000834101	Positive	0.0212742	p__Proteobacteria	c__Gammaproteobacteria	o__Enterobacteriales	f__Enterobacteriaceae	g__	s__
HDL	OTU668514	0.000675319	Positive	0.0244477	p__Proteobacteria	c__Gammaproteobacteria	o__Enterobacteriales	f__Enterobacteriaceae	g__	s__
DBP	OTU4425571	0.000672314	Positive	0.0270958	p__Proteobacteria	c__Gammaproteobacteria	o__Enterobacteriales	f__Enterobacteriaceae	g__	s__
TG	OTU4454531	0.000550535	Positive	0.00838303	p__Proteobacteria	c__Gammaproteobacteria	o__Enterobacteriales	f__Enterobacteriaceae	g__	s__
SBP	OTU4425571	0.000457881	Positive	0.00743346	p__Proteobacteria	c__Gammaproteobacteria	o__Enterobacteriales	f__Enterobacteriaceae	g__	s__
TG	OTU4391262	0.000396901	Positive	0.0060928	p__Proteobacteria	c__Gammaproteobacteria	o__Enterobacteriales	f__Enterobacteriaceae	g__	s__
TG	OTU301184	0.000301054	Positive	0.00992494	p__Proteobacteria	c__Gammaproteobacteria	o__Enterobacteriales	f__Enterobacteriaceae	g__	s__
TG	OTU2281837	0.000268843	Positive	0.00846785	p__Proteobacteria	c__Gammaproteobacteria	o__Enterobacteriales	f__Enterobacteriaceae	g__	s__
waist	OTU4457268	0.000241513	Positive	6.56292e-05	p__Proteobacteria	c__Gammaproteobacteria	o__Enterobacteriales	f__Enterobacteriaceae	g__	s__
TG	OTU566243	0.000240218	Positive	0.001601	p__Proteobacteria	c__Gammaproteobacteria	o__Enterobacteriales	f__Enterobacteriaceae	g__	s__
TG	OTU4111715	0.00022702	Positive	0.0066363	p__Proteobacteria	c__Gammaproteobacteria	o__Enterobacteriales	f__Enterobacteriaceae	g__	s__
TG	OTU4375000	0.000193905	Positive	0.031792	p__Proteobacteria	c__Gammaproteobacteria	o__Enterobacteriales	f__Enterobacteriaceae	g__	s__
TG	OTU4333897	0.000193767	Positive	0.0155716	p__Proteobacteria	c__Gammaproteobacteria	o__Enterobacteriales	f__Enterobacteriaceae	g__	s__
DBP	OTU4457268	0.000117786	Positive	0.0437834	p__Proteobacteria	c__Gammaproteobacteria	o__Enterobacteriales	f__Enterobacteriaceae	g__	s__
waist	OTU4454531	0.000104595	Positive	0.00133467	p__Proteobacteria	c__Gammaproteobacteria	o__Enterobacteriales	f__Enterobacteriaceae	g__	s__
waist	OTU4391262	9.08169e-05	Positive	3.45445e-05	p__Proteobacteria	c__Gammaproteobacteria	o__Enterobacteriales	f__Enterobacteriaceae	g__	s__
SBP	OTU4457268	8.24867e-05	Positive	0.0114918	p__Proteobacteria	c__Gammaproteobacteria	o__Enterobacteriales	f__Enterobacteriaceae	g__	s__
waist	OTU301184	6.52687e-05	Positive	0.00024661	p__Proteobacteria	c__Gammaproteobacteria	o__Enterobacteriales	f__Enterobacteriaceae	g__	s__
waist	OTU566243	5.42337e-05	Positive	3.03889e-06	p__Proteobacteria	c__Gammaproteobacteria	o__Enterobacteriales	f__Enterobacteriaceae	g__	s__
waist	OTU2281837	5.39628e-05	Positive	0.00063311	p__Proteobacteria	c__Gammaproteobacteria	o__Enterobacteriales	f__Enterobacteriaceae	g__	s__
waist	OTU4111715	5.16868e-05	Positive	4.42125e-05	p__Proteobacteria	c__Gammaproteobacteria	o__Enterobacteriales	f__Enterobacteriaceae	g__	s__
DBP	OTU4391262	4.5352e-05	Positive	0.0310709	p__Proteobacteria	c__Gammaproteobacteria	o__Enterobacteriales	f__Enterobacteriaceae	g__	s__
waist	OTU4375000	4.50276e-05	Positive	0.00085822	p__Proteobacteria	c__Gammaproteobacteria	o__Enterobacteriales	f__Enterobacteriaceae	g__	s__
waist	OTU289709	4.46855e-05	Positive	0.00030859	p__Proteobacteria	c__Gammaproteobacteria	o__Enterobacteriales	f__Enterobacteriaceae	g__	s__
waist	OTU299267	4.27945e-05	Positive	0.0386115	p__Proteobacteria	c__Gammaproteobacteria	o__Enterobacteriales	f__Enterobacteriaceae	g__	s__
waist	OTU4333897	4.00545e-05	Positive	0.00111429	p__Proteobacteria	c__Gammaproteobacteria	o__Enterobacteriales	f__Enterobacteriaceae	g__	s__
waist	OTU2689396	3.75858e-05	Positive	0.0116696	p__Proteobacteria	c__Gammaproteobacteria	o__Enterobacteriales	f__Enterobacteriaceae	g__	s__
SBP	OTU4454531	3.5652e-05	Positive	0.045129	p__Proteobacteria	c__Gammaproteobacteria	o__Enterobacteriales	f__Enterobacteriaceae	g__	s__
DBP	OTU4111715	2.99002e-05	Positive	0.010875	p__Proteobacteria	c__Gammaproteobacteria	o__Enterobacteriales	f__Enterobacteriaceae	g__	s__
SBP	OTU4391262	2.74179e-05	Positive	0.0241137	p__Proteobacteria	c__Gammaproteobacteria	o__Enterobacteriales	f__Enterobacteriaceae	g__	s__
DBP	OTU4333897	2.67316e-05	Positive	0.0165164	p__Proteobacteria	c__Gammaproteobacteria	o__Enterobacteriales	f__Enterobacteriaceae	g__	s__
DBP	OTU566243	2.58423e-05	Positive	0.0207469	p__Proteobacteria	c__Gammaproteobacteria	o__Enterobacteriales	f__Enterobacteriaceae	g__	s__
SBP	OTU301184	1.95749e-05	Positive	0.04873	p__Proteobacteria	c__Gammaproteobacteria	o__Enterobacteriales	f__Enterobacteriaceae	g__	s__
SBP	OTU4333897	1.77817e-05	Positive	0.00484917	p__Proteobacteria	c__Gammaproteobacteria	o__Enterobacteriales	f__Enterobacteriaceae	g__	s__
SBP	OTU4375000	1.63689e-05	Positive	0.0241137	p__Proteobacteria	c__Gammaproteobacteria	o__Enterobacteriales	f__Enterobacteriaceae	g__	s__
SBP	OTU4111715	1.55744e-05	Positive	0.0268645	p__Proteobacteria	c__Gammaproteobacteria	o__Enterobacteriales	f__Enterobacteriaceae	g__	s__
SBP	OTU566243	1.54411e-05	Positive	0.0170873	p__Proteobacteria	c__Gammaproteobacteria	o__Enterobacteriales	f__Enterobacteriaceae	g__	s__
MetSy	OTU141145	1.35509e-05	Positive	0.000103796	p__Proteobacteria	c__Gammaproteobacteria	o__Enterobacteriales	f__Enterobacteriaceae	g__	s__
HDL	OTU554163	1.32867e-05	Positive	0.0147877	p__Proteobacteria	c__Gammaproteobacteria	o__Enterobacteriales	f__Enterobacteriaceae	g__	s__
HDL	OTU4423027	1.1806e-05	Positive	0.0252496	p__Proteobacteria	c__Gammaproteobacteria	o__Enterobacteriales	f__Enterobacteriaceae	g__	s__
MetSy	OTU588216	1.14394e-05	Positive	0.000431943	p__Proteobacteria	c__Gammaproteobacteria	o__Enterobacteriales	f__Enterobacteriaceae	g__	s__
HDL	OTU4345397	1.1423e-05	Positive	0.00834582	p__Proteobacteria	c__Gammaproteobacteria	o__Enterobacteriales	f__Enterobacteriaceae	g__	s__
HDL	OTU220970	6.20947e-06	Positive	0.023859	p__Proteobacteria	c__Gammaproteobacteria	o__Enterobacteriales	f__Enterobacteriaceae	g__	s__
MetSy	OTU3867172	5.53844e-06	Positive	0.00113837	p__Proteobacteria	c__Gammaproteobacteria	o__Enterobacteriales	f__Enterobacteriaceae	g__	s__
MetSy	OTU1111294	5.52739e-06	Positive	0.00109897	p__Proteobacteria	c__Gammaproteobacteria	o__Enterobacteriales	f__Enterobacteriaceae	g__	s__
MetSy	OTU1550603	5.14042e-06	Positive	0.0138592	p__Proteobacteria	c__Gammaproteobacteria	o__Enterobacteriales	f__Enterobacteriaceae	g__	s__
FBG	OTU588216	1.76834e-06	Positive	0.0442932	p__Proteobacteria	c__Gammaproteobacteria	o__Enterobacteriales	f__Enterobacteriaceae	g__	s__
waist	OTU4423027	5.56371e-07	Positive	0.0428748	p__Proteobacteria	c__Gammaproteobacteria	o__Enterobacteriales	f__Enterobacteriaceae	g__	s__
waist	OTU141145	4.73414e-07	Positive	0.00170778	p__Proteobacteria	c__Gammaproteobacteria	o__Enterobacteriales	f__Enterobacteriaceae	g__	s__
waist	OTU588216	4.0256e-07	Positive	0.00418774	p__Proteobacteria	c__Gammaproteobacteria	o__Enterobacteriales	f__Enterobacteriaceae	g__	s__
waist	OTU1111294	2.666e-07	Positive	0.000116723	p__Proteobacteria	c__Gammaproteobacteria	o__Enterobacteriales	f__Enterobacteriaceae	g__	s__
waist	OTU1550603	2.43168e-07	Positive	0.00434828	p__Proteobacteria	c__Gammaproteobacteria	o__Enterobacteriales	f__Enterobacteriaceae	g__	s__
waist	OTU3867172	2.41756e-07	Positive	0.000643153	p__Proteobacteria	c__Gammaproteobacteria	o__Enterobacteriales	f__Enterobacteriaceae	g__	s__
DBP	OTU1550603	2.07414e-07	Positive	0.0048572	p__Proteobacteria	c__Gammaproteobacteria	o__Enterobacteriales	f__Enterobacteriaceae	g__	s__
HDL	OTU280706	2.41143e-05	Positive	0.00633916	p__Proteobacteria	c__Gammaproteobacteria	o__Enterobacteriales	f__Enterobacteriaceae	g__Citrobacter	s__
waist	OTU168415	5.70251e-07	Positive	0.0199697	p__Proteobacteria	c__Gammaproteobacteria	o__Enterobacteriales	f__Enterobacteriaceae	g__Citrobacter	s__
HDL	OTU564431	6.69568e-06	Positive	0.0164038	p__Proteobacteria	c__Gammaproteobacteria	o__Enterobacteriales	f__Enterobacteriaceae	g__Enterobacter	s__cloacae
HDL	OTU4452613	0.00905628	Positive	0.030897	p__Proteobacteria	c__Gammaproteobacteria	o__Enterobacteriales	f__Enterobacteriaceae	g__Klebsiella	s__
waist	OTU718624	3.24553e-05	Positive	0.0462355	p__Proteobacteria	c__Gammaproteobacteria	o__Enterobacteriales	f__Enterobacteriaceae	g__Serratia	s__ureilytica
MetSy	OTU4483596	0.00110146	Positive	0.0101666	p__Proteobacteria	c__Gammaproteobacteria	o__Oceanospirillales	f__Halomonadaceae	g__Halomonas	s__
TG	OTU4483596	0.000465654	Positive	5.18363e-06	p__Proteobacteria	c__Gammaproteobacteria	o__Oceanospirillales	f__Halomonadaceae	g__Halomonas	s__
FBG	OTU4483596	0.000227824	Positive	0.0375025	p__Proteobacteria	c__Gammaproteobacteria	o__Oceanospirillales	f__Halomonadaceae	g__Halomonas	s__
waist	OTU4483596	8.67943e-05	Positive	8.60122e-08	p__Proteobacteria	c__Gammaproteobacteria	o__Oceanospirillales	f__Halomonadaceae	g__Halomonas	s__
HDL	OTU4477696	0.00626004	Positive	0.00050264	p__Proteobacteria	c__Gammaproteobacteria	o__Pasteurellales	f__Pasteurellaceae	g__Haemophilus	s__parainfluenzae
HDL	OTU4466616	9.08619e-06	Positive	0.0108374	p__Proteobacteria	c__Gammaproteobacteria	o__Pasteurellales	f__Pasteurellaceae	g__Haemophilus	s__parainfluenzae
TG	OTU4466616	-2.51758e-06	Negative	0.0314119	p__Proteobacteria	c__Gammaproteobacteria	o__Pasteurellales	f__Pasteurellaceae	g__Haemophilus	s__parainfluenzae
TG	OTU4477696	-0.00143837	Negative	0.0184263	p__Proteobacteria	c__Gammaproteobacteria	o__Pasteurellales	f__Pasteurellaceae	g__Haemophilus	s__parainfluenzae
MetSy	OTU3070686	0.00106991	Positive	0.000207735	p__Proteobacteria	c__Gammaproteobacteria	o__Pseudomonadales	f__Moraxellaceae	g__	s__
TG	OTU3070686	0.000413212	Positive	7.28026e-09	p__Proteobacteria	c__Gammaproteobacteria	o__Pseudomonadales	f__Moraxellaceae	g__	s__
FBG	OTU3070686	0.000201652	Positive	0.00681516	p__Proteobacteria	c__Gammaproteobacteria	o__Pseudomonadales	f__Moraxellaceae	g__	s__
waist	OTU3070686	5.68074e-05	Positive	1.12774e-06	p__Proteobacteria	c__Gammaproteobacteria	o__Pseudomonadales	f__Moraxellaceae	g__	s__
SBP	OTU3070686	1.52165e-05	Positive	0.0205485	p__Proteobacteria	c__Gammaproteobacteria	o__Pseudomonadales	f__Moraxellaceae	g__	s__
MetSy	OTU4450795	0.00162236	Positive	0.00111627	p__Proteobacteria	c__Gammaproteobacteria	o__Pseudomonadales	f__Moraxellaceae	g__Acinetobacter	s__
TG	OTU4450795	0.000627241	Positive	2.70598e-07	p__Proteobacteria	c__Gammaproteobacteria	o__Pseudomonadales	f__Moraxellaceae	g__Acinetobacter	s__
FBG	OTU4450795	0.000306458	Positive	0.0176543	p__Proteobacteria	c__Gammaproteobacteria	o__Pseudomonadales	f__Moraxellaceae	g__Acinetobacter	s__
waist	OTU4450795	8.28954e-05	Positive	3.97848e-05	p__Proteobacteria	c__Gammaproteobacteria	o__Pseudomonadales	f__Moraxellaceae	g__Acinetobacter	s__
MetSy	OTU4482374	0.00256946	Positive	0.00301136	p__Proteobacteria	c__Gammaproteobacteria	o__Pseudomonadales	f__Moraxellaceae	g__Acinetobacter	s__johnsonii
TG	OTU4482374	0.000919232	Positive	1.63596e-05	p__Proteobacteria	c__Gammaproteobacteria	o__Pseudomonadales	f__Moraxellaceae	g__Acinetobacter	s__johnsonii
waist	OTU4482374	9.33324e-05	Positive	0.0126676	p__Proteobacteria	c__Gammaproteobacteria	o__Pseudomonadales	f__Moraxellaceae	g__Acinetobacter	s__johnsonii
MetSy	OTU823916	0.00103018	Positive	0.00407654	p__Proteobacteria	c__Gammaproteobacteria	o__Pseudomonadales	f__Moraxellaceae	g__Enhydrobacter	s__
TG	OTU823916	0.000440629	Positive	3.33594e-07	p__Proteobacteria	c__Gammaproteobacteria	o__Pseudomonadales	f__Moraxellaceae	g__Enhydrobacter	s__
FBG	OTU823916	0.000270739	Positive	0.00185199	p__Proteobacteria	c__Gammaproteobacteria	o__Pseudomonadales	f__Moraxellaceae	g__Enhydrobacter	s__
waist	OTU823916	5.43662e-05	Positive	0.000166722	p__Proteobacteria	c__Gammaproteobacteria	o__Pseudomonadales	f__Moraxellaceae	g__Enhydrobacter	s__
MetSy	OTU4313823	2.09971e-05	Positive	0.00542031	p__Proteobacteria	c__Gammaproteobacteria	o__Pseudomonadales	f__Moraxellaceae	g__Psychrobacter	s__
TG	OTU4313823	7.64634e-06	Positive	3.56862e-05	p__Proteobacteria	c__Gammaproteobacteria	o__Pseudomonadales	f__Moraxellaceae	g__Psychrobacter	s__
waist	OTU4313823	7.13182e-07	Positive	0.0316977	p__Proteobacteria	c__Gammaproteobacteria	o__Pseudomonadales	f__Moraxellaceae	g__Psychrobacter	s__
TG	OTU4438565	5.28574e-06	Positive	0.00119719	p__Proteobacteria	c__Gammaproteobacteria	o__Pseudomonadales	f__Pseudomonadaceae	g__	s__
MetSy	OTU4456889	0.00181266	Positive	0.00741582	p__Proteobacteria	c__Gammaproteobacteria	o__Pseudomonadales	f__Pseudomonadaceae	g__Pseudomonas	s__
TG	OTU4456889	0.000492815	Positive	0.00468617	p__Proteobacteria	c__Gammaproteobacteria	o__Pseudomonadales	f__Pseudomonadaceae	g__Pseudomonas	s__
waist	OTU4456889	9.31719e-05	Positive	0.000639798	p__Proteobacteria	c__Gammaproteobacteria	o__Pseudomonadales	f__Pseudomonadaceae	g__Pseudomonas	s__
waist	OTU2941399	-7.47238e-05	Negative	0.00534859	p__Synergistetes	c__Synergistia	o__Synergistales	f__Synergistaceae	g__Synergistes	s__
TG	OTU593868	-2.04892e-05	Negative	0.0462355	p__Tenericutes	c__Mollicutes	o__RF39	f__	g__	s__
MetSy	OTU4428714	-0.000104487	Negative	0.0330591	p__Tenericutes	c__Mollicutes	o__RF39	f__	g__	s__
SBP	OTU901834	-0.000107397	Negative	0.0200688	p__Tenericutes	c__Mollicutes	o__RF39	f__	g__	s__
DBP	OTU901834	-0.000161029	Negative	0.0482834	p__Tenericutes	c__Mollicutes	o__RF39	f__	g__	s__
MetSy	OTU29625	-0.000308496	Negative	0.0328317	p__Tenericutes	c__Mollicutes	o__RF39	f__	g__	s__
TG	OTU901834	-0.00142454	Negative	0.0110336	p__Tenericutes	c__Mollicutes	o__RF39	f__	g__	s__
TG	OTU569244	-0.00235704	Negative	0.00881294	p__Tenericutes	c__Mollicutes	o__RF39	f__	g__	s__
MetSy	OTU901834	-0.00567828	Negative	0.00798032	p__Tenericutes	c__Mollicutes	o__RF39	f__	g__	s__
MetSy	OTU569244	-0.00990385	Negative	0.00353986	p__Tenericutes	c__Mollicutes	o__RF39	f__	g__	s__
waist	OTU174337	-6.19452e-07	Negative	0.00163535	p__Verrucomicrobia	c__Verrucomicrobiae	o__Verrucomicrobiales	f__Verrucomicrobiaceae	g__Akkermansia	s__muciniphila
waist	OTU336632	-6.98079e-07	Negative	0.0359486	p__Verrucomicrobia	c__Verrucomicrobiae	o__Verrucomicrobiales	f__Verrucomicrobiaceae	g__Akkermansia	s__muciniphila
SBP	OTU4306262	-0.000480186	Negative	3.84265e-05	p__Verrucomicrobia	c__Verrucomicrobiae	o__Verrucomicrobiales	f__Verrucomicrobiaceae	g__Akkermansia	s__muciniphila
DBP	OTU4306262	-0.000611389	Negative	0.00369657	p__Verrucomicrobia	c__Verrucomicrobiae	o__Verrucomicrobiales	f__Verrucomicrobiaceae	g__Akkermansia	s__muciniphila
waist	OTU4306262	-0.00106292	Negative	3.22034e-06	p__Verrucomicrobia	c__Verrucomicrobiae	o__Verrucomicrobiales	f__Verrucomicrobiaceae	g__Akkermansia	s__muciniphila
TG	OTU4306262	-0.0045193	Negative	0.00268783	p__Verrucomicrobia	c__Verrucomicrobiae	o__Verrucomicrobiales	f__Verrucomicrobiaceae	g__Akkermansia	s__muciniphila
MetSy	OTU4306262	-0.0204006	Negative	0.000301608	p__Verrucomicrobia	c__Verrucomicrobiae	o__Verrucomicrobiales	f__Verrucomicrobiaceae	g__Akkermansia	s__muciniphila

## Sheet: Table S2
Table S2. Associations between OTUs and subjects' medical metadata determined by MaAsLin (multivariate association analysis) adjusted by age, gender, Bristol stool scale, geographic locations and consumption of pre/pro/symbiotics.
Metadata	OTU ID in Greengenes	Coefficient	Correlation direction	Q.value	Phylum	Class	Order	Family	Genus	Species
MetSy	OTU4383052	0.00150166	Positive	0.0342965	p__Actinobacteria	c__Actinobacteria	o__Actinomycetales	f__Actinomycetaceae	g__Actinomyces	s__
TG	OTU4383052	0.000756826	Positive	2.89375e-06	p__Actinobacteria	c__Actinobacteria	o__Actinomycetales	f__Actinomycetaceae	g__Actinomyces	s__
TG	OTU4336070	6.10667e-06	Positive	0.0187825	p__Actinobacteria	c__Actinobacteria	o__Actinomycetales	f__Actinomycetaceae	g__Actinomyces	s__
TG	OTU4456894	0.000274384	Positive	0.00441291	p__Actinobacteria	c__Actinobacteria	o__Actinomycetales	f__Brevibacteriaceae	g__Brevibacterium	s__aureum
waist	OTU4456894	5.32244e-05	Positive	0.000434218	p__Actinobacteria	c__Actinobacteria	o__Actinomycetales	f__Brevibacteriaceae	g__Brevibacterium	s__aureum
MetSy	OTU4432889	1.59824e-05	Positive	0.0197626	p__Actinobacteria	c__Actinobacteria	o__Actinomycetales	f__Intrasporangiaceae	g__Knoellia	s__subterranea
TG	OTU4432889	4.44385e-06	Positive	0.0108622	p__Actinobacteria	c__Actinobacteria	o__Actinomycetales	f__Intrasporangiaceae	g__Knoellia	s__subterranea
MetSy	OTU4264281	0.00131045	Positive	0.000187466	p__Actinobacteria	c__Actinobacteria	o__Actinomycetales	f__Nocardiopsaceae	g__Prauseria	s__
TG	OTU4264281	0.000626848	Positive	1.04529e-13	p__Actinobacteria	c__Actinobacteria	o__Actinomycetales	f__Nocardiopsaceae	g__Prauseria	s__
FBG	OTU4264281	0.000261253	Positive	0.00458572	p__Actinobacteria	c__Actinobacteria	o__Actinomycetales	f__Nocardiopsaceae	g__Prauseria	s__
waist	OTU4264281	7.06545e-05	Positive	6.72653e-07	p__Actinobacteria	c__Actinobacteria	o__Actinomycetales	f__Nocardiopsaceae	g__Prauseria	s__
waist	OTU728860	6.66714e-07	Positive	0.00330118	p__Actinobacteria	c__Actinobacteria	o__Actinomycetales	f__Pseudonocardiaceae	g__Prauserella	s__rugosa
MetSy	OTU922362	2.62805e-05	Positive	0.0250436	p__Actinobacteria	c__Actinobacteria	o__Actinomycetales	f__Pseudonocardiaceae	g__Saccharopolyspora	s__
TG	OTU922362	8.31045e-06	Positive	0.00412707	p__Actinobacteria	c__Actinobacteria	o__Actinomycetales	f__Pseudonocardiaceae	g__Saccharopolyspora	s__
TG	OTU4386971	5.33487e-06	Positive	0.0257488	p__Actinobacteria	c__Actinobacteria	o__Actinomycetales	f__Pseudonocardiaceae	g__Saccharopolyspora	s__
waist	OTU4386971	1.31257e-06	Positive	0.000236159	p__Actinobacteria	c__Actinobacteria	o__Actinomycetales	f__Pseudonocardiaceae	g__Saccharopolyspora	s__
FBG	OTU4413347	0.00176523	Positive	0.000669444	p__Actinobacteria	c__Actinobacteria	o__Bifidobacteriales	f__Bifidobacteriaceae	g__Bifidobacterium	s__
FBG	OTU825808	0.000251906	Positive	0.028607	p__Actinobacteria	c__Actinobacteria	o__Bifidobacteriales	f__Bifidobacteriaceae	g__Bifidobacterium	s__
FBG	OTU132041	9.86195e-06	Positive	0.00112121	p__Actinobacteria	c__Actinobacteria	o__Bifidobacteriales	f__Bifidobacteriaceae	g__Bifidobacterium	s__
FBG	OTU4335781	5.83464e-06	Positive	0.00107	p__Actinobacteria	c__Actinobacteria	o__Bifidobacteriales	f__Bifidobacteriaceae	g__Bifidobacterium	s__
FBG	OTU4347159	2.57939e-05	Positive	1.99976e-07	p__Actinobacteria	c__Actinobacteria	o__Bifidobacteriales	f__Bifidobacteriaceae	g__Bifidobacterium	s__adolescentis
TG	OTU4347159	2.47077e-05	Positive	1.46108e-06	p__Actinobacteria	c__Actinobacteria	o__Bifidobacteriales	f__Bifidobacteriaceae	g__Bifidobacterium	s__adolescentis
FBG	OTU4426298	0.00044787	Positive	0.000501025	p__Actinobacteria	c__Actinobacteria	o__Bifidobacteriales	f__Bifidobacteriaceae	g__Bifidobacterium	s__animalis
FBG	OTU72820	9.20043e-06	Positive	0.000888626	p__Actinobacteria	c__Actinobacteria	o__Bifidobacteriales	f__Bifidobacteriaceae	g__Bifidobacterium	s__longum
MetSy	OTU251702	0.000996963	Positive	0.0300445	p__Actinobacteria	c__Coriobacteriia	o__Coriobacteriales	f__Coriobacteriaceae	g__Atopobium	s__rimae
TG	OTU251702	0.000495179	Positive	2.47243e-06	p__Actinobacteria	c__Coriobacteriia	o__Coriobacteriales	f__Coriobacteriaceae	g__Atopobium	s__rimae
waist	OTU251702	5.38835e-05	Positive	0.00310205	p__Actinobacteria	c__Coriobacteriia	o__Coriobacteriales	f__Coriobacteriaceae	g__Atopobium	s__rimae
waist	OTU4481613	9.5672e-05	Positive	0.026579	p__Actinobacteria	c__Coriobacteriia	o__Coriobacteriales	f__Coriobacteriaceae	g__Collinsella	s__aerofaciens
MetSy	OTU288004	0.000204949	Positive	0.00587933	p__Actinobacteria	c__Coriobacteriia	o__Coriobacteriales	f__Coriobacteriaceae	g__Collinsella	s__stercoris
FBG	OTU288004	4.55281e-05	Positive	0.0180297	p__Actinobacteria	c__Coriobacteriia	o__Coriobacteriales	f__Coriobacteriaceae	g__Collinsella	s__stercoris
waist	OTU288004	8.10917e-06	Positive	0.0103713	p__Actinobacteria	c__Coriobacteriia	o__Coriobacteriales	f__Coriobacteriaceae	g__Collinsella	s__stercoris
MetSy	OTU4393532	0.00165496	Positive	0.0171866	p__Actinobacteria	c__Coriobacteriia	o__Coriobacteriales	f__Coriobacteriaceae	g__Eggerthella	s__lenta
TG	OTU4393532	0.000858076	Positive	8.22731e-08	p__Actinobacteria	c__Coriobacteriia	o__Coriobacteriales	f__Coriobacteriaceae	g__Eggerthella	s__lenta
waist	OTU4393532	6.57008e-05	Positive	0.0260902	p__Actinobacteria	c__Coriobacteriia	o__Coriobacteriales	f__Coriobacteriaceae	g__Eggerthella	s__lenta
MetSy	OTU4337197	0.00079395	Positive	0.0477978	p__Bacteroidetes	c__[Saprospirae]	o__[Saprospirales]	f__Chitinophagaceae	g__	s__
MetSy	OTU4394913	0.0083001	Positive	0.00467487	p__Bacteroidetes	c__[Saprospirae]	o__[Saprospirales]	f__Chitinophagaceae	g__Sediminibacterium	s__
TG	OTU4394913	0.0031628	Positive	8.28187e-06	p__Bacteroidetes	c__[Saprospirae]	o__[Saprospirales]	f__Chitinophagaceae	g__Sediminibacterium	s__
waist	OTU4394913	0.000438792	Positive	0.000202619	p__Bacteroidetes	c__[Saprospirae]	o__[Saprospirales]	f__Chitinophagaceae	g__Sediminibacterium	s__
MetSy	OTU2373126	1.65308e-05	Positive	0.015944	p__Bacteroidetes	c__[Saprospirae]	o__[Saprospirales]	f__Chitinophagaceae	g__Sediminibacterium	s__
TG	OTU2373126	3.77746e-06	Positive	0.0381255	p__Bacteroidetes	c__[Saprospirae]	o__[Saprospirales]	f__Chitinophagaceae	g__Sediminibacterium	s__
waist	OTU2373126	9.24602e-07	Positive	0.000673386	p__Bacteroidetes	c__[Saprospirae]	o__[Saprospirales]	f__Chitinophagaceae	g__Sediminibacterium	s__
waist	OTU50765	4.86788e-07	Positive	0.0102403	p__Bacteroidetes	c__[Saprospirae]	o__[Saprospirales]	f__Chitinophagaceae	g__Sediminibacterium	s__
waist	OTU4470870	-0.000145939	Negative	0.00168737	p__Bacteroidetes	c__Bacteroidia	o__Bacteroidales	f__[Barnesiellaceae]	g__	s__
TG	OTU4470870	-0.00107097	Negative	0.000113581	p__Bacteroidetes	c__Bacteroidia	o__Bacteroidales	f__[Barnesiellaceae]	g__	s__
MetSy	OTU4470870	-0.00348059	Negative	0.00166117	p__Bacteroidetes	c__Bacteroidia	o__Bacteroidales	f__[Barnesiellaceae]	g__	s__
HDL	OTU4420669	0.00100676	Positive	0.00688251	p__Bacteroidetes	c__Bacteroidia	o__Bacteroidales	f__[Odoribacteraceae]	g__Butyricimonas	s__
HDL	OTU208479	1.08576e-05	Positive	0.00863278	p__Bacteroidetes	c__Bacteroidia	o__Bacteroidales	f__[Odoribacteraceae]	g__Butyricimonas	s__
SBP	OTU208479	-3.11391e-07	Negative	0.0029197	p__Bacteroidetes	c__Bacteroidia	o__Bacteroidales	f__[Odoribacteraceae]	g__Butyricimonas	s__
DBP	OTU208479	-4.18723e-07	Negative	0.0265832	p__Bacteroidetes	c__Bacteroidia	o__Bacteroidales	f__[Odoribacteraceae]	g__Butyricimonas	s__
waist	OTU208479	-7.84348e-07	Negative	8.7861e-05	p__Bacteroidetes	c__Bacteroidia	o__Bacteroidales	f__[Odoribacteraceae]	g__Butyricimonas	s__
waist	OTU190639	-1.66591e-06	Negative	0.0026793	p__Bacteroidetes	c__Bacteroidia	o__Bacteroidales	f__[Odoribacteraceae]	g__Butyricimonas	s__
waist	OTU124470	-2.75773e-06	Negative	0.000146341	p__Bacteroidetes	c__Bacteroidia	o__Bacteroidales	f__[Odoribacteraceae]	g__Butyricimonas	s__
MetSy	OTU208479	-1.19028e-05	Negative	0.0221611	p__Bacteroidetes	c__Bacteroidia	o__Bacteroidales	f__[Odoribacteraceae]	g__Butyricimonas	s__
TG	OTU124470	-1.21954e-05	Negative	0.0105174	p__Bacteroidetes	c__Bacteroidia	o__Bacteroidales	f__[Odoribacteraceae]	g__Butyricimonas	s__
SBP	OTU4420669	-2.1007e-05	Negative	0.0375722	p__Bacteroidetes	c__Bacteroidia	o__Bacteroidales	f__[Odoribacteraceae]	g__Butyricimonas	s__
SBP	OTU3117556	-6.63613e-05	Negative	0.000105887	p__Bacteroidetes	c__Bacteroidia	o__Bacteroidales	f__[Odoribacteraceae]	g__Butyricimonas	s__
waist	OTU4420669	-6.98989e-05	Negative	0.000116582	p__Bacteroidetes	c__Bacteroidia	o__Bacteroidales	f__[Odoribacteraceae]	g__Butyricimonas	s__
DBP	OTU3117556	-9.83643e-05	Negative	0.00107314	p__Bacteroidetes	c__Bacteroidia	o__Bacteroidales	f__[Odoribacteraceae]	g__Butyricimonas	s__
waist	OTU3117556	-0.000195521	Negative	1.85415e-09	p__Bacteroidetes	c__Bacteroidia	o__Bacteroidales	f__[Odoribacteraceae]	g__Butyricimonas	s__
TG	OTU4420669	-0.000314778	Negative	0.00787392	p__Bacteroidetes	c__Bacteroidia	o__Bacteroidales	f__[Odoribacteraceae]	g__Butyricimonas	s__
TG	OTU3117556	-0.000927353	Negative	6.47689e-06	p__Bacteroidetes	c__Bacteroidia	o__Bacteroidales	f__[Odoribacteraceae]	g__Butyricimonas	s__
MetSy	OTU4420669	-0.00125926	Negative	0.00565183	p__Bacteroidetes	c__Bacteroidia	o__Bacteroidales	f__[Odoribacteraceae]	g__Butyricimonas	s__
MetSy	OTU3117556	-0.00321331	Negative	7.21937e-05	p__Bacteroidetes	c__Bacteroidia	o__Bacteroidales	f__[Odoribacteraceae]	g__Butyricimonas	s__
HDL	OTU4454586	0.00118895	Positive	0.0401528	p__Bacteroidetes	c__Bacteroidia	o__Bacteroidales	f__[Odoribacteraceae]	g__Odoribacter	s__
waist	OTU4472721	-3.0191e-07	Negative	0.000604228	p__Bacteroidetes	c__Bacteroidia	o__Bacteroidales	f__[Odoribacteraceae]	g__Odoribacter	s__
TG	OTU4472721	-1.22629e-06	Negative	0.0378798	p__Bacteroidetes	c__Bacteroidia	o__Bacteroidales	f__[Odoribacteraceae]	g__Odoribacter	s__
MetSy	OTU4472721	-5.61295e-06	Negative	0.0108332	p__Bacteroidetes	c__Bacteroidia	o__Bacteroidales	f__[Odoribacteraceae]	g__Odoribacter	s__
SBP	OTU4454586	-4.14926e-05	Negative	0.00312186	p__Bacteroidetes	c__Bacteroidia	o__Bacteroidales	f__[Odoribacteraceae]	g__Odoribacter	s__
DBP	OTU4454586	-7.08912e-05	Negative	0.00318825	p__Bacteroidetes	c__Bacteroidia	o__Bacteroidales	f__[Odoribacteraceae]	g__Odoribacter	s__
waist	OTU4454586	-0.000202237	Negative	4.19495e-16	p__Bacteroidetes	c__Bacteroidia	o__Bacteroidales	f__[Odoribacteraceae]	g__Odoribacter	s__
FBG	OTU4454586	-0.000361479	Negative	0.0442368	p__Bacteroidetes	c__Bacteroidia	o__Bacteroidales	f__[Odoribacteraceae]	g__Odoribacter	s__
TG	OTU4454586	-0.000883034	Negative	2.94847e-08	p__Bacteroidetes	c__Bacteroidia	o__Bacteroidales	f__[Odoribacteraceae]	g__Odoribacter	s__
MetSy	OTU4454586	-0.00369191	Negative	1.44116e-09	p__Bacteroidetes	c__Bacteroidia	o__Bacteroidales	f__[Odoribacteraceae]	g__Odoribacter	s__
TG	OTU750071	-0.000659585	Negative	0.0101798	p__Bacteroidetes	c__Bacteroidia	o__Bacteroidales	f__[Paraprevotellaceae]	g__	s__
HDL	OTU4468234	0.0117247	Positive	0.0092592	p__Bacteroidetes	c__Bacteroidia	o__Bacteroidales	f__Bacteroidaceae	g__Bacteroides	s__
HDL	OTU4463892	0.00231939	Positive	0.0114419	p__Bacteroidetes	c__Bacteroidia	o__Bacteroidales	f__Bacteroidaceae	g__Bacteroides	s__
HDL	OTU4457872	0.00122645	Positive	0.00182928	p__Bacteroidetes	c__Bacteroidia	o__Bacteroidales	f__Bacteroidaceae	g__Bacteroides	s__
HDL	OTU1944498	0.000989037	Positive	0.0182215	p__Bacteroidetes	c__Bacteroidia	o__Bacteroidales	f__Bacteroidaceae	g__Bacteroides	s__
HDL	OTU4484034	0.000955231	Positive	0.0182022	p__Bacteroidetes	c__Bacteroidia	o__Bacteroidales	f__Bacteroidaceae	g__Bacteroides	s__
HDL	OTU3943182	0.000955121	Positive	0.0052667	p__Bacteroidetes	c__Bacteroidia	o__Bacteroidales	f__Bacteroidaceae	g__Bacteroides	s__
HDL	OTU4401580	0.000938549	Positive	0.00324189	p__Bacteroidetes	c__Bacteroidia	o__Bacteroidales	f__Bacteroidaceae	g__Bacteroides	s__
HDL	OTU183662	0.000927759	Positive	0.000222306	p__Bacteroidetes	c__Bacteroidia	o__Bacteroidales	f__Bacteroidaceae	g__Bacteroides	s__
HDL	OTU577170	0.0008549	Positive	0.000693015	p__Bacteroidetes	c__Bacteroidia	o__Bacteroidales	f__Bacteroidaceae	g__Bacteroides	s__
HDL	OTU193591	0.000715098	Positive	0.0156127	p__Bacteroidetes	c__Bacteroidia	o__Bacteroidales	f__Bacteroidaceae	g__Bacteroides	s__
HDL	OTU1508541	0.00068991	Positive	0.0213987	p__Bacteroidetes	c__Bacteroidia	o__Bacteroidales	f__Bacteroidaceae	g__Bacteroides	s__
HDL	OTU3472078	0.000631442	Positive	0.034775	p__Bacteroidetes	c__Bacteroidia	o__Bacteroidales	f__Bacteroidaceae	g__Bacteroides	s__
HDL	OTU4435396	0.000588663	Positive	0.034351	p__Bacteroidetes	c__Bacteroidia	o__Bacteroidales	f__Bacteroidaceae	g__Bacteroides	s__
HDL	OTU175535	0.000580376	Positive	0.0359545	p__Bacteroidetes	c__Bacteroidia	o__Bacteroidales	f__Bacteroidaceae	g__Bacteroides	s__
DBP	OTU208949	9.0846e-05	Positive	0.0417512	p__Bacteroidetes	c__Bacteroidia	o__Bacteroidales	f__Bacteroidaceae	g__Bacteroides	s__
FBG	OTU178478	1.56486e-05	Positive	2.76106e-06	p__Bacteroidetes	c__Bacteroidia	o__Bacteroidales	f__Bacteroidaceae	g__Bacteroides	s__
HDL	OTU3304236	6.01385e-06	Positive	0.0140287	p__Bacteroidetes	c__Bacteroidia	o__Bacteroidales	f__Bacteroidaceae	g__Bacteroides	s__
SBP	OTU313764	-1.15211e-07	Negative	0.0199713	p__Bacteroidetes	c__Bacteroidia	o__Bacteroidales	f__Bacteroidaceae	g__Bacteroides	s__
SBP	OTU4483963	-1.59169e-07	Negative	0.042327	p__Bacteroidetes	c__Bacteroidia	o__Bacteroidales	f__Bacteroidaceae	g__Bacteroides	s__
SBP	OTU3262406	-1.68912e-07	Negative	0.00774134	p__Bacteroidetes	c__Bacteroidia	o__Bacteroidales	f__Bacteroidaceae	g__Bacteroides	s__
SBP	OTU345637	-1.89645e-07	Negative	0.02128	p__Bacteroidetes	c__Bacteroidia	o__Bacteroidales	f__Bacteroidaceae	g__Bacteroides	s__
waist	OTU177150	-2.09032e-07	Negative	0.0330409	p__Bacteroidetes	c__Bacteroidia	o__Bacteroidales	f__Bacteroidaceae	g__Bacteroides	s__
DBP	OTU313764	-2.27761e-07	Negative	0.00552626	p__Bacteroidetes	c__Bacteroidia	o__Bacteroidales	f__Bacteroidaceae	g__Bacteroides	s__
waist	OTU3940440	-2.60877e-07	Negative	0.0306598	p__Bacteroidetes	c__Bacteroidia	o__Bacteroidales	f__Bacteroidaceae	g__Bacteroides	s__
DBP	OTU3262406	-2.69269e-07	Negative	0.0146487	p__Bacteroidetes	c__Bacteroidia	o__Bacteroidales	f__Bacteroidaceae	g__Bacteroides	s__
DBP	OTU345637	-2.93883e-07	Negative	0.0410934	p__Bacteroidetes	c__Bacteroidia	o__Bacteroidales	f__Bacteroidaceae	g__Bacteroides	s__
SBP	OTU4378081	-3.27857e-07	Negative	0.0048808	p__Bacteroidetes	c__Bacteroidia	o__Bacteroidales	f__Bacteroidaceae	g__Bacteroides	s__
waist	OTU199190	-3.34719e-07	Negative	0.0135588	p__Bacteroidetes	c__Bacteroidia	o__Bacteroidales	f__Bacteroidaceae	g__Bacteroides	s__
SBP	OTU4437814	-3.35734e-07	Negative	0.0316731	p__Bacteroidetes	c__Bacteroidia	o__Bacteroidales	f__Bacteroidaceae	g__Bacteroides	s__
waist	OTU313764	-3.4987e-07	Negative	0.000115535	p__Bacteroidetes	c__Bacteroidia	o__Bacteroidales	f__Bacteroidaceae	g__Bacteroides	s__
waist	OTU1749079	-3.54768e-07	Negative	0.00323011	p__Bacteroidetes	c__Bacteroidia	o__Bacteroidales	f__Bacteroidaceae	g__Bacteroides	s__
waist	OTU4424408	-3.64797e-07	Negative	0.00695387	p__Bacteroidetes	c__Bacteroidia	o__Bacteroidales	f__Bacteroidaceae	g__Bacteroides	s__
waist	OTU4483963	-3.68213e-07	Negative	0.014813	p__Bacteroidetes	c__Bacteroidia	o__Bacteroidales	f__Bacteroidaceae	g__Bacteroides	s__
SBP	OTU4421070	-3.8758e-07	Negative	0.0407178	p__Bacteroidetes	c__Bacteroidia	o__Bacteroidales	f__Bacteroidaceae	g__Bacteroides	s__
waist	OTU3304236	-3.89977e-07	Negative	0.00118537	p__Bacteroidetes	c__Bacteroidia	o__Bacteroidales	f__Bacteroidaceae	g__Bacteroides	s__
waist	OTU176230	-4.32154e-07	Negative	1.82918e-07	p__Bacteroidetes	c__Bacteroidia	o__Bacteroidales	f__Bacteroidaceae	g__Bacteroides	s__
SBP	OTU192070	-4.94297e-07	Negative	0.00660598	p__Bacteroidetes	c__Bacteroidia	o__Bacteroidales	f__Bacteroidaceae	g__Bacteroides	s__
DBP	OTU4378081	-5.01078e-07	Negative	0.0142976	p__Bacteroidetes	c__Bacteroidia	o__Bacteroidales	f__Bacteroidaceae	g__Bacteroides	s__
waist	OTU4435784	-5.28901e-07	Negative	0.0389034	p__Bacteroidetes	c__Bacteroidia	o__Bacteroidales	f__Bacteroidaceae	g__Bacteroides	s__
waist	OTU3262406	-5.44165e-07	Negative	2.84889e-06	p__Bacteroidetes	c__Bacteroidia	o__Bacteroidales	f__Bacteroidaceae	g__Bacteroides	s__
DBP	OTU4437814	-5.55648e-07	Negative	0.0388672	p__Bacteroidetes	c__Bacteroidia	o__Bacteroidales	f__Bacteroidaceae	g__Bacteroides	s__
waist	OTU4437814	-6.34747e-07	Negative	0.0435598	p__Bacteroidetes	c__Bacteroidia	o__Bacteroidales	f__Bacteroidaceae	g__Bacteroides	s__
DBP	OTU192070	-7.76852e-07	Negative	0.0143686	p__Bacteroidetes	c__Bacteroidia	o__Bacteroidales	f__Bacteroidaceae	g__Bacteroides	s__
waist	OTU345637	-7.92907e-07	Negative	4.49224e-08	p__Bacteroidetes	c__Bacteroidia	o__Bacteroidales	f__Bacteroidaceae	g__Bacteroides	s__
waist	OTU4421070	-8.90929e-07	Negative	0.014813	p__Bacteroidetes	c__Bacteroidia	o__Bacteroidales	f__Bacteroidaceae	g__Bacteroides	s__
waist	OTU4378081	-9.0507e-07	Negative	3.5702e-05	p__Bacteroidetes	c__Bacteroidia	o__Bacteroidales	f__Bacteroidaceae	g__Bacteroides	s__
waist	OTU193233	-1.35029e-06	Negative	1.31741e-06	p__Bacteroidetes	c__Bacteroidia	o__Bacteroidales	f__Bacteroidaceae	g__Bacteroides	s__
TG	OTU345637	-2.64076e-06	Negative	0.00712907	p__Bacteroidetes	c__Bacteroidia	o__Bacteroidales	f__Bacteroidaceae	g__Bacteroides	s__
SBP	OTU732765	-3.96952e-06	Negative	0.0108878	p__Bacteroidetes	c__Bacteroidia	o__Bacteroidales	f__Bacteroidaceae	g__Bacteroides	s__
TG	OTU193233	-4.51668e-06	Negative	0.018448	p__Bacteroidetes	c__Bacteroidia	o__Bacteroidales	f__Bacteroidaceae	g__Bacteroides	s__
MetSy	OTU176230	-4.53384e-06	Negative	0.0473664	p__Bacteroidetes	c__Bacteroidia	o__Bacteroidales	f__Bacteroidaceae	g__Bacteroides	s__
MetSy	OTU345637	-8.53135e-06	Negative	0.0310725	p__Bacteroidetes	c__Bacteroidia	o__Bacteroidales	f__Bacteroidaceae	g__Bacteroides	s__
SBP	OTU4189999	-1.13281e-05	Negative	0.0464876	p__Bacteroidetes	c__Bacteroidia	o__Bacteroidales	f__Bacteroidaceae	g__Bacteroides	s__
SBP	OTU2920309	-1.25796e-05	Negative	0.027374	p__Bacteroidetes	c__Bacteroidia	o__Bacteroidales	f__Bacteroidaceae	g__Bacteroides	s__
SBP	OTU4029632	-1.43997e-05	Negative	0.0413152	p__Bacteroidetes	c__Bacteroidia	o__Bacteroidales	f__Bacteroidaceae	g__Bacteroides	s__
SBP	OTU4446898	-1.44085e-05	Negative	0.0417512	p__Bacteroidetes	c__Bacteroidia	o__Bacteroidales	f__Bacteroidaceae	g__Bacteroides	s__
MetSy	OTU4378081	-1.49406e-05	Negative	0.00739913	p__Bacteroidetes	c__Bacteroidia	o__Bacteroidales	f__Bacteroidaceae	g__Bacteroides	s__
SBP	OTU189920	-1.868e-05	Negative	0.0111869	p__Bacteroidetes	c__Bacteroidia	o__Bacteroidales	f__Bacteroidaceae	g__Bacteroides	s__
SBP	OTU3472078	-1.93407e-05	Negative	0.0094638	p__Bacteroidetes	c__Bacteroidia	o__Bacteroidales	f__Bacteroidaceae	g__Bacteroides	s__
DBP	OTU1919007	-1.9674e-05	Negative	0.031419	p__Bacteroidetes	c__Bacteroidia	o__Bacteroidales	f__Bacteroidaceae	g__Bacteroides	s__
SBP	OTU4366391	-2.04809e-05	Negative	0.000246928	p__Bacteroidetes	c__Bacteroidia	o__Bacteroidales	f__Bacteroidaceae	g__Bacteroides	s__
SBP	OTU4401580	-2.43577e-05	Negative	0.00312438	p__Bacteroidetes	c__Bacteroidia	o__Bacteroidales	f__Bacteroidaceae	g__Bacteroides	s__
SBP	OTU190309	-2.43636e-05	Negative	2.05814e-05	p__Bacteroidetes	c__Bacteroidia	o__Bacteroidales	f__Bacteroidaceae	g__Bacteroides	s__
SBP	OTU4420408	-2.44203e-05	Negative	0.000155128	p__Bacteroidetes	c__Bacteroidia	o__Bacteroidales	f__Bacteroidaceae	g__Bacteroides	s__
DBP	OTU2920309	-2.45397e-05	Negative	0.00962896	p__Bacteroidetes	c__Bacteroidia	o__Bacteroidales	f__Bacteroidaceae	g__Bacteroides	s__
SBP	OTU3943182	-2.4654e-05	Negative	0.00535878	p__Bacteroidetes	c__Bacteroidia	o__Bacteroidales	f__Bacteroidaceae	g__Bacteroides	s__
DBP	OTU4366391	-2.60809e-05	Negative	0.0100838	p__Bacteroidetes	c__Bacteroidia	o__Bacteroidales	f__Bacteroidaceae	g__Bacteroides	s__
DBP	OTU189920	-2.67588e-05	Negative	0.0410271	p__Bacteroidetes	c__Bacteroidia	o__Bacteroidales	f__Bacteroidaceae	g__Bacteroides	s__
waist	OTU4189999	-2.67796e-05	Negative	0.0140287	p__Bacteroidetes	c__Bacteroidia	o__Bacteroidales	f__Bacteroidaceae	g__Bacteroides	s__
SBP	OTU4439360	-2.72614e-05	Negative	0.000137824	p__Bacteroidetes	c__Bacteroidia	o__Bacteroidales	f__Bacteroidaceae	g__Bacteroides	s__
SBP	OTU3154070	-2.97725e-05	Negative	0.000159219	p__Bacteroidetes	c__Bacteroidia	o__Bacteroidales	f__Bacteroidaceae	g__Bacteroides	s__
SBP	OTU4278525	-3.05276e-05	Negative	1.59295e-06	p__Bacteroidetes	c__Bacteroidia	o__Bacteroidales	f__Bacteroidaceae	g__Bacteroides	s__
waist	OTU1919007	-3.20627e-05	Negative	0.0011987	p__Bacteroidetes	c__Bacteroidia	o__Bacteroidales	f__Bacteroidaceae	g__Bacteroides	s__
DBP	OTU4278525	-3.3338e-05	Negative	0.0045685	p__Bacteroidetes	c__Bacteroidia	o__Bacteroidales	f__Bacteroidaceae	g__Bacteroides	s__
DBP	OTU3472078	-3.40793e-05	Negative	0.00718422	p__Bacteroidetes	c__Bacteroidia	o__Bacteroidales	f__Bacteroidaceae	g__Bacteroides	s__
DBP	OTU4401580	-3.44153e-05	Negative	0.0194278	p__Bacteroidetes	c__Bacteroidia	o__Bacteroidales	f__Bacteroidaceae	g__Bacteroides	s__
SBP	OTU175535	-3.48892e-05	Negative	1.94755e-08	p__Bacteroidetes	c__Bacteroidia	o__Bacteroidales	f__Bacteroidaceae	g__Bacteroides	s__
DBP	OTU3943182	-3.55875e-05	Negative	0.0239571	p__Bacteroidetes	c__Bacteroidia	o__Bacteroidales	f__Bacteroidaceae	g__Bacteroides	s__
SBP	OTU4484034	-3.60437e-05	Negative	0.000202797	p__Bacteroidetes	c__Bacteroidia	o__Bacteroidales	f__Bacteroidaceae	g__Bacteroides	s__
waist	OTU3426658	-3.77255e-05	Negative	0.00351643	p__Bacteroidetes	c__Bacteroidia	o__Bacteroidales	f__Bacteroidaceae	g__Bacteroides	s__
waist	OTU4476578	-3.83118e-05	Negative	0.00039223	p__Bacteroidetes	c__Bacteroidia	o__Bacteroidales	f__Bacteroidaceae	g__Bacteroides	s__
DBP	OTU1944498	-3.84281e-05	Negative	0.0439939	p__Bacteroidetes	c__Bacteroidia	o__Bacteroidales	f__Bacteroidaceae	g__Bacteroides	s__
DBP	OTU190309	-3.88041e-05	Negative	9.1275e-05	p__Bacteroidetes	c__Bacteroidia	o__Bacteroidales	f__Bacteroidaceae	g__Bacteroides	s__
SBP	OTU4437362	-4.02024e-05	Negative	0.00176497	p__Bacteroidetes	c__Bacteroidia	o__Bacteroidales	f__Bacteroidaceae	g__Bacteroides	s__
waist	OTU4417335	-4.166e-05	Negative	0.0191468	p__Bacteroidetes	c__Bacteroidia	o__Bacteroidales	f__Bacteroidaceae	g__Bacteroides	s__
SBP	OTU2388617	-4.37931e-05	Negative	0.0193951	p__Bacteroidetes	c__Bacteroidia	o__Bacteroidales	f__Bacteroidaceae	g__Bacteroides	s__
waist	OTU189920	-4.44603e-05	Negative	0.00165225	p__Bacteroidetes	c__Bacteroidia	o__Bacteroidales	f__Bacteroidaceae	g__Bacteroides	s__
DBP	OTU3154070	-4.63932e-05	Negative	0.00072921	p__Bacteroidetes	c__Bacteroidia	o__Bacteroidales	f__Bacteroidaceae	g__Bacteroides	s__
DBP	OTU4439360	-4.72006e-05	Negative	0.000113172	p__Bacteroidetes	c__Bacteroidia	o__Bacteroidales	f__Bacteroidaceae	g__Bacteroides	s__
SBP	OTU4457872	-4.75493e-05	Negative	6.72653e-07	p__Bacteroidetes	c__Bacteroidia	o__Bacteroidales	f__Bacteroidaceae	g__Bacteroides	s__
waist	OTU4435396	-4.82013e-05	Negative	0.000220142	p__Bacteroidetes	c__Bacteroidia	o__Bacteroidales	f__Bacteroidaceae	g__Bacteroides	s__
waist	OTU183662	-4.82746e-05	Negative	0.000186615	p__Bacteroidetes	c__Bacteroidia	o__Bacteroidales	f__Bacteroidaceae	g__Bacteroides	s__
waist	OTU577170	-4.91072e-05	Negative	0.000113896	p__Bacteroidetes	c__Bacteroidia	o__Bacteroidales	f__Bacteroidaceae	g__Bacteroides	s__
waist	OTU4446898	-4.91727e-05	Negative	0.000104223	p__Bacteroidetes	c__Bacteroidia	o__Bacteroidales	f__Bacteroidaceae	g__Bacteroides	s__
SBP	OTU4463892	-5.14713e-05	Negative	0.0358334	p__Bacteroidetes	c__Bacteroidia	o__Bacteroidales	f__Bacteroidaceae	g__Bacteroides	s__
waist	OTU4029632	-5.30034e-05	Negative	2.14027e-05	p__Bacteroidetes	c__Bacteroidia	o__Bacteroidales	f__Bacteroidaceae	g__Bacteroides	s__
DBP	OTU175535	-5.38494e-05	Negative	5.28881e-07	p__Bacteroidetes	c__Bacteroidia	o__Bacteroidales	f__Bacteroidaceae	g__Bacteroides	s__
DBP	OTU4484034	-5.47253e-05	Negative	0.00124392	p__Bacteroidetes	c__Bacteroidia	o__Bacteroidales	f__Bacteroidaceae	g__Bacteroides	s__
waist	OTU1508541	-5.49619e-05	Negative	0.000105887	p__Bacteroidetes	c__Bacteroidia	o__Bacteroidales	f__Bacteroidaceae	g__Bacteroides	s__
DBP	OTU4437362	-5.51361e-05	Negative	0.0168757	p__Bacteroidetes	c__Bacteroidia	o__Bacteroidales	f__Bacteroidaceae	g__Bacteroides	s__
waist	OTU4412168	-5.79615e-05	Negative	0.0011789	p__Bacteroidetes	c__Bacteroidia	o__Bacteroidales	f__Bacteroidaceae	g__Bacteroides	s__
waist	OTU193591	-5.95793e-05	Negative	1.90192e-05	p__Bacteroidetes	c__Bacteroidia	o__Bacteroidales	f__Bacteroidaceae	g__Bacteroides	s__
waist	OTU3154070	-6.53823e-05	Negative	2.3001e-05	p__Bacteroidetes	c__Bacteroidia	o__Bacteroidales	f__Bacteroidaceae	g__Bacteroides	s__
waist	OTU186866	-6.59489e-05	Negative	0.0447852	p__Bacteroidetes	c__Bacteroidia	o__Bacteroidales	f__Bacteroidaceae	g__Bacteroides	s__
DBP	OTU4457872	-6.63046e-05	Negative	8.28209e-05	p__Bacteroidetes	c__Bacteroidia	o__Bacteroidales	f__Bacteroidaceae	g__Bacteroides	s__
waist	OTU157298	-6.84259e-05	Negative	6.94859e-07	p__Bacteroidetes	c__Bacteroidia	o__Bacteroidales	f__Bacteroidaceae	g__Bacteroides	s__
waist	OTU190309	-7.03579e-05	Negative	1.56291e-10	p__Bacteroidetes	c__Bacteroidia	o__Bacteroidales	f__Bacteroidaceae	g__Bacteroides	s__
waist	OTU4278525	-7.14169e-05	Negative	1.11071e-08	p__Bacteroidetes	c__Bacteroidia	o__Bacteroidales	f__Bacteroidaceae	g__Bacteroides	s__
waist	OTU4420408	-7.234e-05	Negative	3.52569e-09	p__Bacteroidetes	c__Bacteroidia	o__Bacteroidales	f__Bacteroidaceae	g__Bacteroides	s__
waist	OTU2920309	-7.24406e-05	Negative	7.05281e-14	p__Bacteroidetes	c__Bacteroidia	o__Bacteroidales	f__Bacteroidaceae	g__Bacteroides	s__
waist	OTU4366391	-7.26932e-05	Negative	2.53765e-12	p__Bacteroidetes	c__Bacteroidia	o__Bacteroidales	f__Bacteroidaceae	g__Bacteroides	s__
waist	OTU180421	-7.51622e-05	Negative	0.00113206	p__Bacteroidetes	c__Bacteroidia	o__Bacteroidales	f__Bacteroidaceae	g__Bacteroides	s__
waist	OTU1944498	-7.91422e-05	Negative	6.50676e-05	p__Bacteroidetes	c__Bacteroidia	o__Bacteroidales	f__Bacteroidaceae	g__Bacteroides	s__
waist	OTU175535	-8.22155e-05	Negative	1.40755e-11	p__Bacteroidetes	c__Bacteroidia	o__Bacteroidales	f__Bacteroidaceae	g__Bacteroides	s__
waist	OTU3472078	-8.27287e-05	Negative	4.27392e-10	p__Bacteroidetes	c__Bacteroidia	o__Bacteroidales	f__Bacteroidaceae	g__Bacteroides	s__
waist	OTU3943182	-8.51633e-05	Negative	1.44058e-07	p__Bacteroidetes	c__Bacteroidia	o__Bacteroidales	f__Bacteroidaceae	g__Bacteroides	s__
SBP	OTU185420	-8.59458e-05	Negative	2.3001e-05	p__Bacteroidetes	c__Bacteroidia	o__Bacteroidales	f__Bacteroidaceae	g__Bacteroides	s__
waist	OTU4439360	-9.90582e-05	Negative	9.2883e-14	p__Bacteroidetes	c__Bacteroidia	o__Bacteroidales	f__Bacteroidaceae	g__Bacteroides	s__
DBP	OTU185420	-0.000110977	Negative	0.00235612	p__Bacteroidetes	c__Bacteroidia	o__Bacteroidales	f__Bacteroidaceae	g__Bacteroides	s__
SBP	OTU4449054	-0.000120089	Negative	0.0324724	p__Bacteroidetes	c__Bacteroidia	o__Bacteroidales	f__Bacteroidaceae	g__Bacteroides	s__
waist	OTU4401580	-0.000121299	Negative	8.25654e-17	p__Bacteroidetes	c__Bacteroidia	o__Bacteroidales	f__Bacteroidaceae	g__Bacteroides	s__
waist	OTU2388617	-0.000122007	Negative	0.000465459	p__Bacteroidetes	c__Bacteroidia	o__Bacteroidales	f__Bacteroidaceae	g__Bacteroides	s__
waist	OTU4437362	-0.000143331	Negative	1.41074e-09	p__Bacteroidetes	c__Bacteroidia	o__Bacteroidales	f__Bacteroidaceae	g__Bacteroides	s__
DBP	OTU4467447	-0.000146107	Negative	0.0276854	p__Bacteroidetes	c__Bacteroidia	o__Bacteroidales	f__Bacteroidaceae	g__Bacteroides	s__
TG	OTU4189999	-0.000148376	Negative	0.0310725	p__Bacteroidetes	c__Bacteroidia	o__Bacteroidales	f__Bacteroidaceae	g__Bacteroides	s__
TG	OTU2920309	-0.000149404	Negative	0.0339217	p__Bacteroidetes	c__Bacteroidia	o__Bacteroidales	f__Bacteroidaceae	g__Bacteroides	s__
waist	OTU4484034	-0.000162981	Negative	6.15112e-20	p__Bacteroidetes	c__Bacteroidia	o__Bacteroidales	f__Bacteroidaceae	g__Bacteroides	s__
waist	OTU4457872	-0.00016322	Negative	1.57026e-19	p__Bacteroidetes	c__Bacteroidia	o__Bacteroidales	f__Bacteroidaceae	g__Bacteroides	s__
TG	OTU4366391	-0.000169227	Negative	0.0226135	p__Bacteroidetes	c__Bacteroidia	o__Bacteroidales	f__Bacteroidaceae	g__Bacteroides	s__
SBP	OTU4477861	-0.000171219	Negative	3.05006e-10	p__Bacteroidetes	c__Bacteroidia	o__Bacteroidales	f__Bacteroidaceae	g__Bacteroides	s__
TG	OTU577170	-0.000179774	Negative	0.0386056	p__Bacteroidetes	c__Bacteroidia	o__Bacteroidales	f__Bacteroidaceae	g__Bacteroides	s__
TG	OTU183662	-0.000185742	Negative	0.0338103	p__Bacteroidetes	c__Bacteroidia	o__Bacteroidales	f__Bacteroidaceae	g__Bacteroides	s__
TG	OTU4420408	-0.00018768	Negative	0.0311022	p__Bacteroidetes	c__Bacteroidia	o__Bacteroidales	f__Bacteroidaceae	g__Bacteroides	s__
TG	OTU190309	-0.000201916	Negative	0.00738351	p__Bacteroidetes	c__Bacteroidia	o__Bacteroidales	f__Bacteroidaceae	g__Bacteroides	s__
TG	OTU3472078	-0.000207316	Negative	0.0278348	p__Bacteroidetes	c__Bacteroidia	o__Bacteroidales	f__Bacteroidaceae	g__Bacteroides	s__
DBP	OTU4477861	-0.000213251	Negative	9.06467e-06	p__Bacteroidetes	c__Bacteroidia	o__Bacteroidales	f__Bacteroidaceae	g__Bacteroides	s__
waist	OTU4463892	-0.000216909	Negative	3.96363e-07	p__Bacteroidetes	c__Bacteroidia	o__Bacteroidales	f__Bacteroidaceae	g__Bacteroides	s__
DBP	OTU4449054	-0.000229503	Negative	0.0142976	p__Bacteroidetes	c__Bacteroidia	o__Bacteroidales	f__Bacteroidaceae	g__Bacteroides	s__
SBP	OTU4468234	-0.000241	Negative	0.0495572	p__Bacteroidetes	c__Bacteroidia	o__Bacteroidales	f__Bacteroidaceae	g__Bacteroides	s__
waist	OTU185420	-0.000260714	Negative	1.60177e-11	p__Bacteroidetes	c__Bacteroidia	o__Bacteroidales	f__Bacteroidaceae	g__Bacteroides	s__
FBG	OTU4484034	-0.000264912	Negative	0.0381255	p__Bacteroidetes	c__Bacteroidia	o__Bacteroidales	f__Bacteroidaceae	g__Bacteroides	s__
TG	OTU175535	-0.00027507	Negative	0.000669444	p__Bacteroidetes	c__Bacteroidia	o__Bacteroidales	f__Bacteroidaceae	g__Bacteroides	s__
FBG	OTU4401580	-0.000288462	Negative	0.00341934	p__Bacteroidetes	c__Bacteroidia	o__Bacteroidales	f__Bacteroidaceae	g__Bacteroides	s__
waist	OTU4447950	-0.00030705	Negative	0.0208208	p__Bacteroidetes	c__Bacteroidia	o__Bacteroidales	f__Bacteroidaceae	g__Bacteroides	s__
TG	OTU4439360	-0.000308245	Negative	0.000534123	p__Bacteroidetes	c__Bacteroidia	o__Bacteroidales	f__Bacteroidaceae	g__Bacteroides	s__
SBP	OTU4447072	-0.000320731	Negative	8.69403e-07	p__Bacteroidetes	c__Bacteroidia	o__Bacteroidales	f__Bacteroidaceae	g__Bacteroides	s__
waist	OTU4467447	-0.000322137	Negative	2.60496e-06	p__Bacteroidetes	c__Bacteroidia	o__Bacteroidales	f__Bacteroidaceae	g__Bacteroides	s__
TG	OTU4401580	-0.000375247	Negative	0.000112909	p__Bacteroidetes	c__Bacteroidia	o__Bacteroidales	f__Bacteroidaceae	g__Bacteroides	s__
waist	OTU4381553	-0.000396522	Negative	0.00514548	p__Bacteroidetes	c__Bacteroidia	o__Bacteroidales	f__Bacteroidaceae	g__Bacteroides	s__
DBP	OTU4447072	-0.000416716	Negative	0.000336954	p__Bacteroidetes	c__Bacteroidia	o__Bacteroidales	f__Bacteroidaceae	g__Bacteroides	s__
waist	OTU4477861	-0.000418644	Negative	2.35957e-15	p__Bacteroidetes	c__Bacteroidia	o__Bacteroidales	f__Bacteroidaceae	g__Bacteroides	s__
TG	OTU4484034	-0.000432398	Negative	0.000293176	p__Bacteroidetes	c__Bacteroidia	o__Bacteroidales	f__Bacteroidaceae	g__Bacteroides	s__
waist	OTU4449054	-0.000439122	Negative	1.00705e-05	p__Bacteroidetes	c__Bacteroidia	o__Bacteroidales	f__Bacteroidaceae	g__Bacteroides	s__
TG	OTU4457872	-0.000457561	Negative	0.000161996	p__Bacteroidetes	c__Bacteroidia	o__Bacteroidales	f__Bacteroidaceae	g__Bacteroides	s__
TG	OTU4437362	-0.000478571	Negative	0.00254683	p__Bacteroidetes	c__Bacteroidia	o__Bacteroidales	f__Bacteroidaceae	g__Bacteroides	s__
MetSy	OTU4189999	-0.000591739	Negative	0.0252135	p__Bacteroidetes	c__Bacteroidia	o__Bacteroidales	f__Bacteroidaceae	g__Bacteroides	s__
FBG	OTU185420	-0.000618644	Negative	0.0204721	p__Bacteroidetes	c__Bacteroidia	o__Bacteroidales	f__Bacteroidaceae	g__Bacteroides	s__
MetSy	OTU189920	-0.000761651	Negative	0.0348302	p__Bacteroidetes	c__Bacteroidia	o__Bacteroidales	f__Bacteroidaceae	g__Bacteroides	s__
MetSy	OTU190309	-0.000814077	Negative	0.00482385	p__Bacteroidetes	c__Bacteroidia	o__Bacteroidales	f__Bacteroidaceae	g__Bacteroides	s__
MetSy	OTU4029632	-0.000814753	Negative	0.0115047	p__Bacteroidetes	c__Bacteroidia	o__Bacteroidales	f__Bacteroidaceae	g__Bacteroides	s__
MetSy	OTU4420408	-0.000846816	Negative	0.00920072	p__Bacteroidetes	c__Bacteroidia	o__Bacteroidales	f__Bacteroidaceae	g__Bacteroides	s__
MetSy	OTU3472078	-0.000876812	Negative	0.0141033	p__Bacteroidetes	c__Bacteroidia	o__Bacteroidales	f__Bacteroidaceae	g__Bacteroides	s__
MetSy	OTU4439360	-0.000938592	Negative	0.00927844	p__Bacteroidetes	c__Bacteroidia	o__Bacteroidales	f__Bacteroidaceae	g__Bacteroides	s__
MetSy	OTU4366391	-0.000939901	Negative	0.000425512	p__Bacteroidetes	c__Bacteroidia	o__Bacteroidales	f__Bacteroidaceae	g__Bacteroides	s__
waist	OTU4468234	-0.000969625	Negative	5.31989e-06	p__Bacteroidetes	c__Bacteroidia	o__Bacteroidales	f__Bacteroidaceae	g__Bacteroides	s__
MetSy	OTU3154070	-0.000978495	Negative	0.0148141	p__Bacteroidetes	c__Bacteroidia	o__Bacteroidales	f__Bacteroidaceae	g__Bacteroides	s__
waist	OTU4447072	-0.00105009	Negative	1.94353e-17	p__Bacteroidetes	c__Bacteroidia	o__Bacteroidales	f__Bacteroidaceae	g__Bacteroides	s__
MetSy	OTU175535	-0.00107302	Negative	0.000591913	p__Bacteroidetes	c__Bacteroidia	o__Bacteroidales	f__Bacteroidaceae	g__Bacteroides	s__
MetSy	OTU1944498	-0.00111307	Negative	0.0336752	p__Bacteroidetes	c__Bacteroidia	o__Bacteroidales	f__Bacteroidaceae	g__Bacteroides	s__
TG	OTU185420	-0.00121301	Negative	7.17687e-07	p__Bacteroidetes	c__Bacteroidia	o__Bacteroidales	f__Bacteroidaceae	g__Bacteroides	s__
MetSy	OTU180421	-0.00121527	Negative	0.0413784	p__Bacteroidetes	c__Bacteroidia	o__Bacteroidales	f__Bacteroidaceae	g__Bacteroides	s__
TG	OTU4477861	-0.00137509	Negative	8.5264e-05	p__Bacteroidetes	c__Bacteroidia	o__Bacteroidales	f__Bacteroidaceae	g__Bacteroides	s__
MetSy	OTU4401580	-0.00154222	Negative	3.40199e-05	p__Bacteroidetes	c__Bacteroidia	o__Bacteroidales	f__Bacteroidaceae	g__Bacteroides	s__
TG	OTU4449054	-0.00159077	Negative	0.0186793	p__Bacteroidetes	c__Bacteroidia	o__Bacteroidales	f__Bacteroidaceae	g__Bacteroides	s__
MetSy	OTU4484034	-0.00175382	Negative	0.000129505	p__Bacteroidetes	c__Bacteroidia	o__Bacteroidales	f__Bacteroidaceae	g__Bacteroides	s__
MetSy	OTU4437362	-0.00184051	Negative	0.00274027	p__Bacteroidetes	c__Bacteroidia	o__Bacteroidales	f__Bacteroidaceae	g__Bacteroides	s__
MetSy	OTU4457872	-0.00197135	Negative	1.94958e-05	p__Bacteroidetes	c__Bacteroidia	o__Bacteroidales	f__Bacteroidaceae	g__Bacteroides	s__
MetSy	OTU4463892	-0.00285182	Negative	0.0112303	p__Bacteroidetes	c__Bacteroidia	o__Bacteroidales	f__Bacteroidaceae	g__Bacteroides	s__
TG	OTU4447072	-0.00292137	Negative	0.000476086	p__Bacteroidetes	c__Bacteroidia	o__Bacteroidales	f__Bacteroidaceae	g__Bacteroides	s__
MetSy	OTU185420	-0.00516132	Negative	3.83795e-08	p__Bacteroidetes	c__Bacteroidia	o__Bacteroidales	f__Bacteroidaceae	g__Bacteroides	s__
MetSy	OTU4477861	-0.00580841	Negative	1.329e-05	p__Bacteroidetes	c__Bacteroidia	o__Bacteroidales	f__Bacteroidaceae	g__Bacteroides	s__
MetSy	OTU4449054	-0.00791963	Negative	0.00141168	p__Bacteroidetes	c__Bacteroidia	o__Bacteroidales	f__Bacteroidaceae	g__Bacteroides	s__
MetSy	OTU4447072	-0.0125988	Negative	7.26423e-05	p__Bacteroidetes	c__Bacteroidia	o__Bacteroidales	f__Bacteroidaceae	g__Bacteroides	s__
SBP	OTU304047	-1.04831e-07	Negative	0.00813624	p__Bacteroidetes	c__Bacteroidia	o__Bacteroidales	f__Bacteroidaceae	g__Bacteroides	s__acidifaciens
waist	OTU304047	-2.88681e-07	Negative	0.000102538	p__Bacteroidetes	c__Bacteroidia	o__Bacteroidales	f__Bacteroidaceae	g__Bacteroides	s__acidifaciens
MetSy	OTU304047	-4.47623e-06	Negative	0.0199713	p__Bacteroidetes	c__Bacteroidia	o__Bacteroidales	f__Bacteroidaceae	g__Bacteroides	s__acidifaciens
waist	OTU1906635	-3.52312e-07	Negative	0.022758	p__Bacteroidetes	c__Bacteroidia	o__Bacteroidales	f__Bacteroidaceae	g__Bacteroides	s__caccae
waist	OTU195508	-3.99165e-07	Negative	0.0370447	p__Bacteroidetes	c__Bacteroidia	o__Bacteroidales	f__Bacteroidaceae	g__Bacteroides	s__caccae
waist	OTU4385318	-6.08214e-07	Negative	0.013504	p__Bacteroidetes	c__Bacteroidia	o__Bacteroidales	f__Bacteroidaceae	g__Bacteroides	s__caccae
waist	OTU4433823	-4.41886e-07	Negative	0.000221372	p__Bacteroidetes	c__Bacteroidia	o__Bacteroidales	f__Bacteroidaceae	g__Bacteroides	s__fragilis
waist	OTU4343627	-1.01934e-06	Negative	5.62824e-07	p__Bacteroidetes	c__Bacteroidia	o__Bacteroidales	f__Bacteroidaceae	g__Bacteroides	s__fragilis
SBP	OTU4480970	-2.06415e-05	Negative	0.026444	p__Bacteroidetes	c__Bacteroidia	o__Bacteroidales	f__Bacteroidaceae	g__Bacteroides	s__fragilis
DBP	OTU4480970	-3.83391e-05	Negative	0.0141225	p__Bacteroidetes	c__Bacteroidia	o__Bacteroidales	f__Bacteroidaceae	g__Bacteroides	s__fragilis
waist	OTU4480970	-7.90502e-05	Negative	1.48184e-06	p__Bacteroidetes	c__Bacteroidia	o__Bacteroidales	f__Bacteroidaceae	g__Bacteroides	s__fragilis
SBP	OTU4479397	-0.000267996	Negative	0.00121121	p__Bacteroidetes	c__Bacteroidia	o__Bacteroidales	f__Bacteroidaceae	g__Bacteroides	s__fragilis
FBG	OTU4480970	-0.000285305	Negative	0.00787392	p__Bacteroidetes	c__Bacteroidia	o__Bacteroidales	f__Bacteroidaceae	g__Bacteroides	s__fragilis
TG	OTU4480970	-0.000360709	Negative	0.000670707	p__Bacteroidetes	c__Bacteroidia	o__Bacteroidales	f__Bacteroidaceae	g__Bacteroides	s__fragilis
DBP	OTU4479397	-0.000429293	Negative	0.00278714	p__Bacteroidetes	c__Bacteroidia	o__Bacteroidales	f__Bacteroidaceae	g__Bacteroides	s__fragilis
waist	OTU4479397	-0.00131899	Negative	4.05332e-19	p__Bacteroidetes	c__Bacteroidia	o__Bacteroidales	f__Bacteroidaceae	g__Bacteroides	s__fragilis
MetSy	OTU4480970	-0.00143044	Negative	0.000458572	p__Bacteroidetes	c__Bacteroidia	o__Bacteroidales	f__Bacteroidaceae	g__Bacteroides	s__fragilis
TG	OTU4479397	-0.00319621	Negative	0.0017468	p__Bacteroidetes	c__Bacteroidia	o__Bacteroidales	f__Bacteroidaceae	g__Bacteroides	s__fragilis
MetSy	OTU4479397	-0.012711	Negative	0.0012141	p__Bacteroidetes	c__Bacteroidia	o__Bacteroidales	f__Bacteroidaceae	g__Bacteroides	s__fragilis
waist	OTU4390319	-6.87497e-07	Negative	0.00184204	p__Bacteroidetes	c__Bacteroidia	o__Bacteroidales	f__Bacteroidaceae	g__Bacteroides	s__ovatus
SBP	OTU4395075	-8.69137e-05	Negative	0.0239571	p__Bacteroidetes	c__Bacteroidia	o__Bacteroidales	f__Bacteroidaceae	g__Bacteroides	s__ovatus
DBP	OTU4395075	-0.000142759	Negative	0.0317925	p__Bacteroidetes	c__Bacteroidia	o__Bacteroidales	f__Bacteroidaceae	g__Bacteroides	s__ovatus
waist	OTU4395075	-0.000392606	Negative	4.80157e-09	p__Bacteroidetes	c__Bacteroidia	o__Bacteroidales	f__Bacteroidaceae	g__Bacteroides	s__ovatus
waist	OTU4395096	-0.000410362	Negative	1.6334e-07	p__Bacteroidetes	c__Bacteroidia	o__Bacteroidales	f__Bacteroidaceae	g__Bacteroides	s__ovatus
TG	OTU4395075	-0.0010561	Negative	0.025611	p__Bacteroidetes	c__Bacteroidia	o__Bacteroidales	f__Bacteroidaceae	g__Bacteroides	s__ovatus
FBG	OTU4395075	-0.00126741	Negative	0.00392249	p__Bacteroidetes	c__Bacteroidia	o__Bacteroidales	f__Bacteroidaceae	g__Bacteroides	s__ovatus
MetSy	OTU4395075	-0.00556006	Negative	0.00118334	p__Bacteroidetes	c__Bacteroidia	o__Bacteroidales	f__Bacteroidaceae	g__Bacteroides	s__ovatus
MetSy	OTU4395096	-0.0057466	Negative	0.00458761	p__Bacteroidetes	c__Bacteroidia	o__Bacteroidales	f__Bacteroidaceae	g__Bacteroides	s__ovatus
DBP	OTU4368216	1.16486e-06	Positive	0.0342965	p__Bacteroidetes	c__Bacteroidia	o__Bacteroidales	f__Bacteroidaceae	g__Bacteroides	s__plebeius
waist	OTU311950	-4.9484e-07	Negative	0.0449419	p__Bacteroidetes	c__Bacteroidia	o__Bacteroidales	f__Bacteroidaceae	g__Bacteroides	s__plebeius
SBP	OTU348027	-9.61302e-08	Negative	0.0242962	p__Bacteroidetes	c__Bacteroidia	o__Bacteroidales	f__Bacteroidaceae	g__Bacteroides	s__uniformis
SBP	OTU4250634	-1.45944e-07	Negative	0.00165225	p__Bacteroidetes	c__Bacteroidia	o__Bacteroidales	f__Bacteroidaceae	g__Bacteroides	s__uniformis
SBP	OTU589071	-1.48375e-07	Negative	0.0254413	p__Bacteroidetes	c__Bacteroidia	o__Bacteroidales	f__Bacteroidaceae	g__Bacteroides	s__uniformis
SBP	OTU1889556	-2.22533e-07	Negative	0.00216492	p__Bacteroidetes	c__Bacteroidia	o__Bacteroidales	f__Bacteroidaceae	g__Bacteroides	s__uniformis
DBP	OTU589071	-2.47421e-07	Negative	0.0304821	p__Bacteroidetes	c__Bacteroidia	o__Bacteroidales	f__Bacteroidaceae	g__Bacteroides	s__uniformis
SBP	OTU196664	-2.55926e-07	Negative	0.00850626	p__Bacteroidetes	c__Bacteroidia	o__Bacteroidales	f__Bacteroidaceae	g__Bacteroides	s__uniformis
waist	OTU348027	-2.58256e-07	Negative	0.0012008	p__Bacteroidetes	c__Bacteroidia	o__Bacteroidales	f__Bacteroidaceae	g__Bacteroides	s__uniformis
DBP	OTU4250634	-2.84393e-07	Negative	0.000246928	p__Bacteroidetes	c__Bacteroidia	o__Bacteroidales	f__Bacteroidaceae	g__Bacteroides	s__uniformis
DBP	OTU1889556	-3.45922e-07	Negative	0.006329	p__Bacteroidetes	c__Bacteroidia	o__Bacteroidales	f__Bacteroidaceae	g__Bacteroides	s__uniformis
waist	OTU4250634	-3.88598e-07	Negative	1.00705e-05	p__Bacteroidetes	c__Bacteroidia	o__Bacteroidales	f__Bacteroidaceae	g__Bacteroides	s__uniformis
DBP	OTU196664	-4.25305e-07	Negative	0.0111869	p__Bacteroidetes	c__Bacteroidia	o__Bacteroidales	f__Bacteroidaceae	g__Bacteroides	s__uniformis
waist	OTU589071	-4.92284e-07	Negative	3.81731e-05	p__Bacteroidetes	c__Bacteroidia	o__Bacteroidales	f__Bacteroidaceae	g__Bacteroides	s__uniformis
waist	OTU1889556	-6.80559e-07	Negative	5.09437e-07	p__Bacteroidetes	c__Bacteroidia	o__Bacteroidales	f__Bacteroidaceae	g__Bacteroides	s__uniformis
waist	OTU196664	-8.54413e-07	Negative	1.44101e-06	p__Bacteroidetes	c__Bacteroidia	o__Bacteroidales	f__Bacteroidaceae	g__Bacteroides	s__uniformis
TG	OTU196664	-2.93365e-06	Negative	0.0153609	p__Bacteroidetes	c__Bacteroidia	o__Bacteroidales	f__Bacteroidaceae	g__Bacteroides	s__uniformis
MetSy	OTU4250634	-5.09114e-06	Negative	0.0304821	p__Bacteroidetes	c__Bacteroidia	o__Bacteroidales	f__Bacteroidaceae	g__Bacteroides	s__uniformis
MetSy	OTU589071	-6.46548e-06	Negative	0.0436794	p__Bacteroidetes	c__Bacteroidia	o__Bacteroidales	f__Bacteroidaceae	g__Bacteroides	s__uniformis
MetSy	OTU1889556	-9.70547e-06	Negative	0.00556493	p__Bacteroidetes	c__Bacteroidia	o__Bacteroidales	f__Bacteroidaceae	g__Bacteroides	s__uniformis
MetSy	OTU196664	-1.15404e-05	Negative	0.0134085	p__Bacteroidetes	c__Bacteroidia	o__Bacteroidales	f__Bacteroidaceae	g__Bacteroides	s__uniformis
SBP	OTU344154	-1.85749e-05	Negative	0.000281312	p__Bacteroidetes	c__Bacteroidia	o__Bacteroidales	f__Bacteroidaceae	g__Bacteroides	s__uniformis
SBP	OTU197072	-2.69165e-05	Negative	0.000494659	p__Bacteroidetes	c__Bacteroidia	o__Bacteroidales	f__Bacteroidaceae	g__Bacteroides	s__uniformis
DBP	OTU344154	-2.96967e-05	Negative	0.000814113	p__Bacteroidetes	c__Bacteroidia	o__Bacteroidales	f__Bacteroidaceae	g__Bacteroides	s__uniformis
DBP	OTU197072	-4.08318e-05	Negative	0.00252419	p__Bacteroidetes	c__Bacteroidia	o__Bacteroidales	f__Bacteroidaceae	g__Bacteroides	s__uniformis
waist	OTU4402960	-4.37597e-05	Negative	2.84842e-05	p__Bacteroidetes	c__Bacteroidia	o__Bacteroidales	f__Bacteroidaceae	g__Bacteroides	s__uniformis
waist	OTU344154	-5.18105e-05	Negative	1.05532e-07	p__Bacteroidetes	c__Bacteroidia	o__Bacteroidales	f__Bacteroidaceae	g__Bacteroides	s__uniformis
waist	OTU197072	-6.8142e-05	Negative	4.09389e-06	p__Bacteroidetes	c__Bacteroidia	o__Bacteroidales	f__Bacteroidaceae	g__Bacteroides	s__uniformis
MetSy	OTU4402960	-0.000701285	Negative	0.00889393	p__Bacteroidetes	c__Bacteroidia	o__Bacteroidales	f__Bacteroidaceae	g__Bacteroides	s__uniformis
MetSy	OTU344154	-0.000733305	Negative	0.00343157	p__Bacteroidetes	c__Bacteroidia	o__Bacteroidales	f__Bacteroidaceae	g__Bacteroides	s__uniformis
SBP	OTU4369272	-2.96016e-07	Negative	0.00636136	p__Bacteroidetes	c__Bacteroidia	o__Bacteroidales	f__Porphyromonadaceae	g__Parabacteroides	s__
DBP	OTU4369272	-4.13226e-07	Negative	0.0337041	p__Bacteroidetes	c__Bacteroidia	o__Bacteroidales	f__Porphyromonadaceae	g__Parabacteroides	s__
waist	OTU4329571	-4.2026e-07	Negative	0.0011134	p__Bacteroidetes	c__Bacteroidia	o__Bacteroidales	f__Porphyromonadaceae	g__Parabacteroides	s__
waist	OTU4369272	-8.16258e-07	Negative	6.30587e-05	p__Bacteroidetes	c__Bacteroidia	o__Bacteroidales	f__Porphyromonadaceae	g__Parabacteroides	s__
TG	OTU4369272	-3.32803e-06	Negative	0.0142226	p__Bacteroidetes	c__Bacteroidia	o__Bacteroidales	f__Porphyromonadaceae	g__Parabacteroides	s__
waist	OTU851323	-4.70875e-06	Negative	0.0456226	p__Bacteroidetes	c__Bacteroidia	o__Bacteroidales	f__Porphyromonadaceae	g__Parabacteroides	s__
MetSy	OTU4329571	-6.65067e-06	Negative	0.0470307	p__Bacteroidetes	c__Bacteroidia	o__Bacteroidales	f__Porphyromonadaceae	g__Parabacteroides	s__
MetSy	OTU4369272	-1.28565e-05	Negative	0.0143362	p__Bacteroidetes	c__Bacteroidia	o__Bacteroidales	f__Porphyromonadaceae	g__Parabacteroides	s__
SBP	OTU1952	-2.13446e-05	Negative	0.00218688	p__Bacteroidetes	c__Bacteroidia	o__Bacteroidales	f__Porphyromonadaceae	g__Parabacteroides	s__
SBP	OTU846127	-2.30051e-05	Negative	0.00246363	p__Bacteroidetes	c__Bacteroidia	o__Bacteroidales	f__Porphyromonadaceae	g__Parabacteroides	s__
DBP	OTU846127	-2.83632e-05	Negative	0.0420753	p__Bacteroidetes	c__Bacteroidia	o__Bacteroidales	f__Porphyromonadaceae	g__Parabacteroides	s__
DBP	OTU1952	-3.37069e-05	Negative	0.00539718	p__Bacteroidetes	c__Bacteroidia	o__Bacteroidales	f__Porphyromonadaceae	g__Parabacteroides	s__
SBP	OTU4442459	-6.55017e-05	Negative	0.013286	p__Bacteroidetes	c__Bacteroidia	o__Bacteroidales	f__Porphyromonadaceae	g__Parabacteroides	s__
waist	OTU1952	-6.72421e-05	Negative	2.06252e-07	p__Bacteroidetes	c__Bacteroidia	o__Bacteroidales	f__Porphyromonadaceae	g__Parabacteroides	s__
waist	OTU846127	-7.62852e-05	Negative	5.68972e-08	p__Bacteroidetes	c__Bacteroidia	o__Bacteroidales	f__Porphyromonadaceae	g__Parabacteroides	s__
SBP	OTU4372003	-8.75149e-05	Negative	6.22519e-07	p__Bacteroidetes	c__Bacteroidia	o__Bacteroidales	f__Porphyromonadaceae	g__Parabacteroides	s__
SBP	OTU4418496	-8.93392e-05	Negative	0.00889121	p__Bacteroidetes	c__Bacteroidia	o__Bacteroidales	f__Porphyromonadaceae	g__Parabacteroides	s__
DBP	OTU4442459	-0.000100197	Negative	0.0310725	p__Bacteroidetes	c__Bacteroidia	o__Bacteroidales	f__Porphyromonadaceae	g__Parabacteroides	s__
DBP	OTU4372003	-0.000109904	Negative	0.000474043	p__Bacteroidetes	c__Bacteroidia	o__Bacteroidales	f__Porphyromonadaceae	g__Parabacteroides	s__
waist	OTU4372003	-0.000186754	Negative	7.81346e-08	p__Bacteroidetes	c__Bacteroidia	o__Bacteroidales	f__Porphyromonadaceae	g__Parabacteroides	s__
waist	OTU4442459	-0.000284561	Negative	1.159e-09	p__Bacteroidetes	c__Bacteroidia	o__Bacteroidales	f__Porphyromonadaceae	g__Parabacteroides	s__
TG	OTU846127	-0.000317477	Negative	0.000502808	p__Bacteroidetes	c__Bacteroidia	o__Bacteroidales	f__Porphyromonadaceae	g__Parabacteroides	s__
waist	OTU4418496	-0.000327351	Negative	1.09557e-07	p__Bacteroidetes	c__Bacteroidia	o__Bacteroidales	f__Porphyromonadaceae	g__Parabacteroides	s__
TG	OTU1952	-0.000354576	Negative	1.25205e-05	p__Bacteroidetes	c__Bacteroidia	o__Bacteroidales	f__Porphyromonadaceae	g__Parabacteroides	s__
TG	OTU4372003	-0.000691066	Negative	0.002736	p__Bacteroidetes	c__Bacteroidia	o__Bacteroidales	f__Porphyromonadaceae	g__Parabacteroides	s__
FBG	OTU4418496	-0.000930023	Negative	0.0269773	p__Bacteroidetes	c__Bacteroidia	o__Bacteroidales	f__Porphyromonadaceae	g__Parabacteroides	s__
MetSy	OTU846127	-0.00102297	Negative	0.00507859	p__Bacteroidetes	c__Bacteroidia	o__Bacteroidales	f__Porphyromonadaceae	g__Parabacteroides	s__
MetSy	OTU1952	-0.00111609	Negative	0.000597647	p__Bacteroidetes	c__Bacteroidia	o__Bacteroidales	f__Porphyromonadaceae	g__Parabacteroides	s__
TG	OTU4418496	-0.0016918	Negative	1.23809e-05	p__Bacteroidetes	c__Bacteroidia	o__Bacteroidales	f__Porphyromonadaceae	g__Parabacteroides	s__
MetSy	OTU4372003	-0.00312377	Negative	0.000316836	p__Bacteroidetes	c__Bacteroidia	o__Bacteroidales	f__Porphyromonadaceae	g__Parabacteroides	s__
MetSy	OTU4442459	-0.00360121	Negative	0.00303883	p__Bacteroidetes	c__Bacteroidia	o__Bacteroidales	f__Porphyromonadaceae	g__Parabacteroides	s__
MetSy	OTU4418496	-0.0055634	Negative	0.000293176	p__Bacteroidetes	c__Bacteroidia	o__Bacteroidales	f__Porphyromonadaceae	g__Parabacteroides	s__
waist	OTU578016	-4.84307e-07	Negative	0.011686	p__Bacteroidetes	c__Bacteroidia	o__Bacteroidales	f__Porphyromonadaceae	g__Parabacteroides	s__distasonis
waist	OTU2497335	-6.71619e-05	Negative	2.58585e-06	p__Bacteroidetes	c__Bacteroidia	o__Bacteroidales	f__Porphyromonadaceae	g__Parabacteroides	s__distasonis
waist	OTU552528	-0.00016427	Negative	1.50849e-08	p__Bacteroidetes	c__Bacteroidia	o__Bacteroidales	f__Porphyromonadaceae	g__Parabacteroides	s__distasonis
waist	OTU194286	-3.19742e-06	Negative	0.0344318	p__Bacteroidetes	c__Bacteroidia	o__Bacteroidales	f__Porphyromonadaceae	g__Parabacteroides	s__gordonii
SBP	OTU568118	1.88031e-07	Positive	0.0304821	p__Bacteroidetes	c__Bacteroidia	o__Bacteroidales	f__Prevotellaceae	g__Prevotella	s__copri
TG	OTU2550241	-1.32058e-06	Negative	0.0444644	p__Bacteroidetes	c__Bacteroidia	o__Bacteroidales	f__Prevotellaceae	g__Prevotella	s__copri
TG	OTU174831	-4.08986e-06	Negative	0.0486919	p__Bacteroidetes	c__Bacteroidia	o__Bacteroidales	f__Prevotellaceae	g__Prevotella	s__copri
TG	OTU4295618	-0.00017813	Negative	0.0474932	p__Bacteroidetes	c__Bacteroidia	o__Bacteroidales	f__Prevotellaceae	g__Prevotella	s__copri
TG	OTU173565	-0.00018276	Negative	0.0342701	p__Bacteroidetes	c__Bacteroidia	o__Bacteroidales	f__Prevotellaceae	g__Prevotella	s__copri
TG	OTU198786	-0.000196452	Negative	0.0382058	p__Bacteroidetes	c__Bacteroidia	o__Bacteroidales	f__Prevotellaceae	g__Prevotella	s__copri
TG	OTU4410166	-0.000312654	Negative	0.0225214	p__Bacteroidetes	c__Bacteroidia	o__Bacteroidales	f__Prevotellaceae	g__Prevotella	s__copri
TG	OTU4476186	-0.00113964	Negative	0.031122	p__Bacteroidetes	c__Bacteroidia	o__Bacteroidales	f__Prevotellaceae	g__Prevotella	s__stercorea
HDL	OTU4453609	0.00502065	Positive	0.0187622	p__Bacteroidetes	c__Bacteroidia	o__Bacteroidales	f__Rikenellaceae	g__	s__
HDL	OTU4476780	0.00157455	Positive	0.0204462	p__Bacteroidetes	c__Bacteroidia	o__Bacteroidales	f__Rikenellaceae	g__	s__
SBP	OTU214031	-4.86971e-07	Negative	0.0172199	p__Bacteroidetes	c__Bacteroidia	o__Bacteroidales	f__Rikenellaceae	g__	s__
waist	OTU4035247	-7.28509e-07	Negative	0.0375722	p__Bacteroidetes	c__Bacteroidia	o__Bacteroidales	f__Rikenellaceae	g__	s__
DBP	OTU214031	-7.83185e-07	Negative	0.027374	p__Bacteroidetes	c__Bacteroidia	o__Bacteroidales	f__Rikenellaceae	g__	s__
SBP	OTU199534	-8.98792e-07	Negative	0.02137	p__Bacteroidetes	c__Bacteroidia	o__Bacteroidales	f__Rikenellaceae	g__	s__
waist	OTU4226619	-9.63696e-07	Negative	0.00237287	p__Bacteroidetes	c__Bacteroidia	o__Bacteroidales	f__Rikenellaceae	g__	s__
waist	OTU214031	-1.21601e-06	Negative	0.00174011	p__Bacteroidetes	c__Bacteroidia	o__Bacteroidales	f__Rikenellaceae	g__	s__
waist	OTU199534	-2.70826e-06	Negative	0.00015688	p__Bacteroidetes	c__Bacteroidia	o__Bacteroidales	f__Rikenellaceae	g__	s__
MetSy	OTU4035247	-1.66664e-05	Negative	0.0481033	p__Bacteroidetes	c__Bacteroidia	o__Bacteroidales	f__Rikenellaceae	g__	s__
MetSy	OTU214031	-2.64987e-05	Negative	0.00484351	p__Bacteroidetes	c__Bacteroidia	o__Bacteroidales	f__Rikenellaceae	g__	s__
SBP	OTU3084481	-4.46862e-05	Negative	0.00233693	p__Bacteroidetes	c__Bacteroidia	o__Bacteroidales	f__Rikenellaceae	g__	s__
SBP	OTU4476780	-6.24526e-05	Negative	0.000110745	p__Bacteroidetes	c__Bacteroidia	o__Bacteroidales	f__Rikenellaceae	g__	s__
SBP	OTU357046	-7.60046e-05	Negative	0.0199713	p__Bacteroidetes	c__Bacteroidia	o__Bacteroidales	f__Rikenellaceae	g__	s__
DBP	OTU4476780	-8.59924e-05	Negative	0.00276591	p__Bacteroidetes	c__Bacteroidia	o__Bacteroidales	f__Rikenellaceae	g__	s__
waist	OTU3084481	-0.000111824	Negative	6.92145e-05	p__Bacteroidetes	c__Bacteroidia	o__Bacteroidales	f__Rikenellaceae	g__	s__
SBP	OTU4453609	-0.000123757	Negative	0.0267057	p__Bacteroidetes	c__Bacteroidia	o__Bacteroidales	f__Rikenellaceae	g__	s__
waist	OTU2617854	-0.000142281	Negative	2.08785e-07	p__Bacteroidetes	c__Bacteroidia	o__Bacteroidales	f__Rikenellaceae	g__	s__
waist	OTU4476780	-0.000192775	Negative	3.05006e-10	p__Bacteroidetes	c__Bacteroidia	o__Bacteroidales	f__Rikenellaceae	g__	s__
waist	OTU357046	-0.000299344	Negative	2.26486e-07	p__Bacteroidetes	c__Bacteroidia	o__Bacteroidales	f__Rikenellaceae	g__	s__
waist	OTU4453609	-0.000336297	Negative	0.00123156	p__Bacteroidetes	c__Bacteroidia	o__Bacteroidales	f__Rikenellaceae	g__	s__
TG	OTU3084481	-0.000489214	Negative	0.0079327	p__Bacteroidetes	c__Bacteroidia	o__Bacteroidales	f__Rikenellaceae	g__	s__
TG	OTU2617854	-0.0007143	Negative	3.68458e-05	p__Bacteroidetes	c__Bacteroidia	o__Bacteroidales	f__Rikenellaceae	g__	s__
TG	OTU4476780	-0.000730723	Negative	0.00025137	p__Bacteroidetes	c__Bacteroidia	o__Bacteroidales	f__Rikenellaceae	g__	s__
TG	OTU357046	-0.00110375	Negative	0.00429688	p__Bacteroidetes	c__Bacteroidia	o__Bacteroidales	f__Rikenellaceae	g__	s__
FBG	OTU4453609	-0.00145424	Negative	0.0299352	p__Bacteroidetes	c__Bacteroidia	o__Bacteroidales	f__Rikenellaceae	g__	s__
MetSy	OTU3084481	-0.00216216	Negative	0.00182928	p__Bacteroidetes	c__Bacteroidia	o__Bacteroidales	f__Rikenellaceae	g__	s__
TG	OTU4453609	-0.00236419	Negative	0.000160967	p__Bacteroidetes	c__Bacteroidia	o__Bacteroidales	f__Rikenellaceae	g__	s__
MetSy	OTU2617854	-0.00268189	Negative	6.82931e-05	p__Bacteroidetes	c__Bacteroidia	o__Bacteroidales	f__Rikenellaceae	g__	s__
MetSy	OTU4476780	-0.00336248	Negative	7.61364e-06	p__Bacteroidetes	c__Bacteroidia	o__Bacteroidales	f__Rikenellaceae	g__	s__
MetSy	OTU357046	-0.0042548	Negative	0.00447063	p__Bacteroidetes	c__Bacteroidia	o__Bacteroidales	f__Rikenellaceae	g__	s__
MetSy	OTU4453609	-0.00960455	Negative	6.54425e-05	p__Bacteroidetes	c__Bacteroidia	o__Bacteroidales	f__Rikenellaceae	g__	s__
DBP	OTU4331760	-4.66537e-05	Negative	0.0344318	p__Bacteroidetes	c__Bacteroidia	o__Bacteroidales	f__Rikenellaceae	g__Alistipes	s__indistinctus
waist	OTU4331760	-8.53832e-05	Negative	0.000262743	p__Bacteroidetes	c__Bacteroidia	o__Bacteroidales	f__Rikenellaceae	g__Alistipes	s__indistinctus
TG	OTU1044419	-0.000757903	Negative	0.0316731	p__Bacteroidetes	c__Bacteroidia	o__Bacteroidales	f__S24-7	g__	s__
waist	OTU4471279	0.000110008	Positive	0.000968411	p__Cyanobacteria	c__Chloroplast	o__Streptophyta	f__	g__	s__
waist	OTU4420570	0.000106061	Positive	0.000317553	p__Cyanobacteria	c__Chloroplast	o__Streptophyta	f__	g__	s__
waist	OTU4438983	-0.000159306	Negative	0.00109106	p__Euryarchaeota	c__Methanobacteria	o__Methanobacteriales	f__Methanobacteriaceae	g__Methanobrevibacter	s__
MetSy	OTU4438983	-0.0028741	Negative	0.0194278	p__Euryarchaeota	c__Methanobacteria	o__Methanobacteriales	f__Methanobacteriaceae	g__Methanobrevibacter	s__
TG	OTU1016369	4.96386e-06	Positive	0.00689363	p__Firmicutes	c__Bacilli	o__Bacillales	f__Listeriaceae	g__Brochothrix	s__
waist	OTU1016369	8.72224e-07	Positive	0.00296369	p__Firmicutes	c__Bacilli	o__Bacillales	f__Listeriaceae	g__Brochothrix	s__
waist	OTU4446058	2.84413e-06	Positive	6.01813e-05	p__Firmicutes	c__Bacilli	o__Bacillales	f__Staphylococcaceae	g__Staphylococcus	s__aureus
TG	OTU4453535	0.000521818	Positive	0.000474543	p__Firmicutes	c__Bacilli	o__Gemellales	f__Gemellaceae	g__	s__
MetSy	OTU4478762	0.00266535	Positive	0.00209669	p__Firmicutes	c__Bacilli	o__Lactobacillales	f__Aerococcaceae	g__Lacticigenium	s__naphtae
TG	OTU4478762	0.00127431	Positive	6.30452e-10	p__Firmicutes	c__Bacilli	o__Lactobacillales	f__Aerococcaceae	g__Lacticigenium	s__naphtae
waist	OTU4478762	0.000113134	Positive	0.00181541	p__Firmicutes	c__Bacilli	o__Lactobacillales	f__Aerococcaceae	g__Lacticigenium	s__naphtae
FBG	OTU4453060	0.000178689	Positive	0.0220643	p__Firmicutes	c__Bacilli	o__Lactobacillales	f__Enterococcaceae	g__Enterococcus	s__
MetSy	OTU128300	0.00103943	Positive	0.00181602	p__Firmicutes	c__Bacilli	o__Lactobacillales	f__Lactobacillaceae	g__Lactobacillus	s__
FBG	OTU4428313	0.000181579	Positive	3.05006e-10	p__Firmicutes	c__Bacilli	o__Lactobacillales	f__Lactobacillaceae	g__Lactobacillus	s__
waist	OTU4428313	1.18396e-05	Positive	0.0342965	p__Firmicutes	c__Bacilli	o__Lactobacillales	f__Lactobacillaceae	g__Lactobacillus	s__
MetSy	OTU4463108	0.000874859	Positive	4.43517e-05	p__Firmicutes	c__Bacilli	o__Lactobacillales	f__Lactobacillaceae	g__Lactobacillus	s__ruminis
waist	OTU4463108	2.90361e-05	Positive	0.0019273	p__Firmicutes	c__Bacilli	o__Lactobacillales	f__Lactobacillaceae	g__Lactobacillus	s__ruminis
HDL	OTU4463108	-0.000417115	Negative	0.0316731	p__Firmicutes	c__Bacilli	o__Lactobacillales	f__Lactobacillaceae	g__Lactobacillus	s__ruminis
MetSy	OTU4423978	0.000303607	Positive	0.0176125	p__Firmicutes	c__Bacilli	o__Lactobacillales	f__Leuconostocaceae	g__Weissella	s__oryzae
waist	OTU4423978	1.39061e-05	Positive	0.00824187	p__Firmicutes	c__Bacilli	o__Lactobacillales	f__Leuconostocaceae	g__Weissella	s__oryzae
MetSy	OTU4467992	0.00274735	Positive	0.0061638	p__Firmicutes	c__Bacilli	o__Lactobacillales	f__Streptococcaceae	g__Streptococcus	s__
TG	OTU4479989	0.00111482	Positive	1.32277e-06	p__Firmicutes	c__Bacilli	o__Lactobacillales	f__Streptococcaceae	g__Streptococcus	s__
TG	OTU4467992	0.000917623	Positive	0.000204789	p__Firmicutes	c__Bacilli	o__Lactobacillales	f__Streptococcaceae	g__Streptococcus	s__
MetSy	OTU4447992	0.000910248	Positive	0.0471914	p__Firmicutes	c__Bacilli	o__Lactobacillales	f__Streptococcaceae	g__Streptococcus	s__
TG	OTU4441855	0.000349915	Positive	0.0267504	p__Firmicutes	c__Bacilli	o__Lactobacillales	f__Streptococcaceae	g__Streptococcus	s__
TG	OTU4447992	0.000265425	Positive	0.0213987	p__Firmicutes	c__Bacilli	o__Lactobacillales	f__Streptococcaceae	g__Streptococcus	s__
SBP	OTU4441855	2.58181e-05	Positive	0.0499977	p__Firmicutes	c__Bacilli	o__Lactobacillales	f__Streptococcaceae	g__Streptococcus	s__
TG	OTU4455767	3.71073e-06	Positive	0.0230019	p__Firmicutes	c__Bacilli	o__Lactobacillales	f__Streptococcaceae	g__Streptococcus	s__
HDL	OTU4441855	-0.00109481	Negative	0.0282606	p__Firmicutes	c__Bacilli	o__Lactobacillales	f__Streptococcaceae	g__Streptococcus	s__
MetSy	OTU4473883	0.00678592	Positive	1.07062e-05	p__Firmicutes	c__Bacilli	o__Lactobacillales	f__Streptococcaceae	g__Streptococcus	s__alactolyticus
TG	OTU4473883	0.00216938	Positive	2.81471e-08	p__Firmicutes	c__Bacilli	o__Lactobacillales	f__Streptococcaceae	g__Streptococcus	s__alactolyticus
SBP	OTU4473883	7.27848e-05	Positive	0.0498415	p__Firmicutes	c__Bacilli	o__Lactobacillales	f__Streptococcaceae	g__Streptococcus	s__alactolyticus
DBP	OTU248902	0.000119432	Positive	0.0352758	p__Firmicutes	c__Bacilli	o__Turicibacterales	f__Turicibacteraceae	g__Turicibacter	s__
TG	OTU3609545	0.000364707	Positive	0.0088195	p__Firmicutes	c__Clostridia	o__Clostridiales	f__	g__	s__
TG	OTU303326	0.000335921	Positive	7.80738e-05	p__Firmicutes	c__Clostridia	o__Clostridiales	f__	g__	s__
TG	OTU1602314	0.000308228	Positive	0.0204721	p__Firmicutes	c__Clostridia	o__Clostridiales	f__	g__	s__
FBG	OTU177153	0.000155843	Positive	0.0169296	p__Firmicutes	c__Clostridia	o__Clostridiales	f__	g__	s__
waist	OTU3609545	8.94573e-05	Positive	1.97893e-05	p__Firmicutes	c__Clostridia	o__Clostridiales	f__	g__	s__
waist	OTU4385326	6.23485e-05	Positive	0.00452569	p__Firmicutes	c__Clostridia	o__Clostridiales	f__	g__	s__
waist	OTU303326	4.71717e-05	Positive	0.000864145	p__Firmicutes	c__Clostridia	o__Clostridiales	f__	g__	s__
SBP	OTU303326	1.75871e-05	Positive	0.0199539	p__Firmicutes	c__Clostridia	o__Clostridiales	f__	g__	s__
HDL	OTU308081	5.62417e-06	Positive	0.0417512	p__Firmicutes	c__Clostridia	o__Clostridiales	f__	g__	s__
TG	OTU266935	1.72515e-06	Positive	0.00665296	p__Firmicutes	c__Clostridia	o__Clostridiales	f__	g__	s__
waist	OTU4469007	-8.0504e-07	Negative	0.0160265	p__Firmicutes	c__Clostridia	o__Clostridiales	f__	g__	s__
waist	OTU185558	-8.31754e-07	Negative	0.0227782	p__Firmicutes	c__Clostridia	o__Clostridiales	f__	g__	s__
DBP	OTU537219	-1.96103e-06	Negative	0.038264	p__Firmicutes	c__Clostridia	o__Clostridiales	f__	g__	s__
TG	OTU173876	-3.30468e-06	Negative	0.0249536	p__Firmicutes	c__Clostridia	o__Clostridiales	f__	g__	s__
SBP	OTU4358322	-3.35426e-06	Negative	0.0171376	p__Firmicutes	c__Clostridia	o__Clostridiales	f__	g__	s__
DBP	OTU4402903	-4.10661e-06	Negative	0.0182488	p__Firmicutes	c__Clostridia	o__Clostridiales	f__	g__	s__
waist	OTU4402903	-4.66024e-06	Negative	0.022071	p__Firmicutes	c__Clostridia	o__Clostridiales	f__	g__	s__
DBP	OTU4358322	-6.23968e-06	Negative	0.00830062	p__Firmicutes	c__Clostridia	o__Clostridiales	f__	g__	s__
MetSy	OTU363017	-6.40402e-06	Negative	0.0194278	p__Firmicutes	c__Clostridia	o__Clostridiales	f__	g__	s__
SBP	OTU4353913	-6.56421e-06	Negative	0.0358385	p__Firmicutes	c__Clostridia	o__Clostridiales	f__	g__	s__
TG	OTU4343842	-7.67391e-06	Negative	0.044728	p__Firmicutes	c__Clostridia	o__Clostridiales	f__	g__	s__
MetSy	OTU197274	-2.42957e-05	Negative	0.0134847	p__Firmicutes	c__Clostridia	o__Clostridiales	f__	g__	s__
waist	OTU177153	-3.05892e-05	Negative	0.00354333	p__Firmicutes	c__Clostridia	o__Clostridiales	f__	g__	s__
SBP	OTU4393565	-3.55895e-05	Negative	0.0175769	p__Firmicutes	c__Clostridia	o__Clostridiales	f__	g__	s__
DBP	OTU4393565	-5.68956e-05	Negative	0.0291501	p__Firmicutes	c__Clostridia	o__Clostridiales	f__	g__	s__
SBP	OTU4425663	-9.6298e-05	Negative	0.00417347	p__Firmicutes	c__Clostridia	o__Clostridiales	f__	g__	s__
waist	OTU303571	-9.72851e-05	Negative	1.47403e-05	p__Firmicutes	c__Clostridia	o__Clostridiales	f__	g__	s__
DBP	OTU4425663	-0.000126519	Negative	0.0379697	p__Firmicutes	c__Clostridia	o__Clostridiales	f__	g__	s__
TG	OTU177153	-0.0001439	Negative	0.0358719	p__Firmicutes	c__Clostridia	o__Clostridiales	f__	g__	s__
waist	OTU4393565	-0.00015742	Negative	2.12413e-09	p__Firmicutes	c__Clostridia	o__Clostridiales	f__	g__	s__
MetSy	OTU4419459	-0.000169191	Negative	0.042973	p__Firmicutes	c__Clostridia	o__Clostridiales	f__	g__	s__
TG	OTU303571	-0.000401691	Negative	0.00686071	p__Firmicutes	c__Clostridia	o__Clostridiales	f__	g__	s__
TG	OTU157054	-0.000483811	Negative	0.0113338	p__Firmicutes	c__Clostridia	o__Clostridiales	f__	g__	s__
TG	OTU183328	-0.000696935	Negative	0.00142376	p__Firmicutes	c__Clostridia	o__Clostridiales	f__	g__	s__
MetSy	OTU4469233	-0.00071264	Negative	0.0306894	p__Firmicutes	c__Clostridia	o__Clostridiales	f__	g__	s__
TG	OTU4429981	-0.00075321	Negative	0.0150176	p__Firmicutes	c__Clostridia	o__Clostridiales	f__	g__	s__
TG	OTU4301511	-0.00122478	Negative	9.06477e-05	p__Firmicutes	c__Clostridia	o__Clostridiales	f__	g__	s__
TG	OTU4425663	-0.00122888	Negative	0.00266365	p__Firmicutes	c__Clostridia	o__Clostridiales	f__	g__	s__
MetSy	OTU157054	-0.00171944	Negative	0.0225176	p__Firmicutes	c__Clostridia	o__Clostridiales	f__	g__	s__
MetSy	OTU4393565	-0.00181195	Negative	0.00962896	p__Firmicutes	c__Clostridia	o__Clostridiales	f__	g__	s__
TG	OTU4377149	-0.00184478	Negative	0.000493132	p__Firmicutes	c__Clostridia	o__Clostridiales	f__	g__	s__
MetSy	OTU303571	-0.00198642	Negative	0.000292969	p__Firmicutes	c__Clostridia	o__Clostridiales	f__	g__	s__
MetSy	OTU183328	-0.00222673	Negative	0.0113503	p__Firmicutes	c__Clostridia	o__Clostridiales	f__	g__	s__
MetSy	OTU4301511	-0.00337178	Negative	0.00893118	p__Firmicutes	c__Clostridia	o__Clostridiales	f__	g__	s__
MetSy	OTU4377149	-0.00479659	Negative	0.0310725	p__Firmicutes	c__Clostridia	o__Clostridiales	f__	g__	s__
TG	OTU4335578	5.0087e-06	Positive	0.00753391	p__Firmicutes	c__Clostridia	o__Clostridiales	f__[Mogibacteriaceae]	g__	s__
waist	OTU312070	2.61968e-07	Positive	0.0119625	p__Firmicutes	c__Clostridia	o__Clostridiales	f__[Mogibacteriaceae]	g__	s__
waist	OTU214036	-4.43118e-07	Negative	0.00102875	p__Firmicutes	c__Clostridia	o__Clostridiales	f__[Mogibacteriaceae]	g__	s__
TG	OTU214036	-1.788e-06	Negative	0.0492731	p__Firmicutes	c__Clostridia	o__Clostridiales	f__[Mogibacteriaceae]	g__	s__
MetSy	OTU214036	-1.07322e-05	Negative	0.000813324	p__Firmicutes	c__Clostridia	o__Clostridiales	f__[Mogibacteriaceae]	g__	s__
waist	OTU147484	-5.5101e-05	Negative	0.00123156	p__Firmicutes	c__Clostridia	o__Clostridiales	f__[Mogibacteriaceae]	g__	s__
TG	OTU147484	-0.000307594	Negative	0.00408479	p__Firmicutes	c__Clostridia	o__Clostridiales	f__[Mogibacteriaceae]	g__	s__
MetSy	OTU147484	-0.00122217	Negative	0.00300861	p__Firmicutes	c__Clostridia	o__Clostridiales	f__[Mogibacteriaceae]	g__	s__
waist	OTU2442706	-6.92051e-07	Negative	0.000443626	p__Firmicutes	c__Clostridia	o__Clostridiales	f__Christensenellaceae	g__	s__
TG	OTU2442706	-2.73855e-06	Negative	0.0390603	p__Firmicutes	c__Clostridia	o__Clostridiales	f__Christensenellaceae	g__	s__
MetSy	OTU2442706	-1.09196e-05	Negative	0.032698	p__Firmicutes	c__Clostridia	o__Clostridiales	f__Christensenellaceae	g__	s__
waist	OTU176318	-1.09515e-05	Negative	0.0391578	p__Firmicutes	c__Clostridia	o__Clostridiales	f__Christensenellaceae	g__	s__
SBP	OTU552235	-3.18567e-07	Negative	0.0072444	p__Firmicutes	c__Clostridia	o__Clostridiales	f__Christensenellaceae	g__Christensenella	s__
DBP	OTU552235	-4.93071e-07	Negative	0.0176525	p__Firmicutes	c__Clostridia	o__Clostridiales	f__Christensenellaceae	g__Christensenella	s__
waist	OTU552235	-5.35693e-07	Negative	0.0292278	p__Firmicutes	c__Clostridia	o__Clostridiales	f__Christensenellaceae	g__Christensenella	s__
MetSy	OTU552235	-1.38911e-05	Negative	0.0154091	p__Firmicutes	c__Clostridia	o__Clostridiales	f__Christensenellaceae	g__Christensenella	s__
TG	OTU4481624	0.00254636	Positive	0.0044864	p__Firmicutes	c__Clostridia	o__Clostridiales	f__Clostridiaceae	g__	s__
DBP	OTU4481624	0.000308043	Positive	0.0169197	p__Firmicutes	c__Clostridia	o__Clostridiales	f__Clostridiaceae	g__	s__
TG	OTU178640	0.000306959	Positive	2.3001e-05	p__Firmicutes	c__Clostridia	o__Clostridiales	f__Clostridiaceae	g__	s__
TG	OTU189503	0.000289924	Positive	0.00174243	p__Firmicutes	c__Clostridia	o__Clostridiales	f__Clostridiaceae	g__	s__
TG	OTU4446320	0.000210115	Positive	0.0254413	p__Firmicutes	c__Clostridia	o__Clostridiales	f__Clostridiaceae	g__	s__
SBP	OTU4481624	0.000188729	Positive	0.0113338	p__Firmicutes	c__Clostridia	o__Clostridiales	f__Clostridiaceae	g__	s__
SBP	OTU4482516	8.25914e-05	Positive	0.0167255	p__Firmicutes	c__Clostridia	o__Clostridiales	f__Clostridiaceae	g__	s__
waist	OTU189503	4.70517e-05	Positive	0.0017468	p__Firmicutes	c__Clostridia	o__Clostridiales	f__Clostridiaceae	g__	s__
waist	OTU178640	3.92783e-05	Positive	0.00135878	p__Firmicutes	c__Clostridia	o__Clostridiales	f__Clostridiaceae	g__	s__
waist	OTU191694	3.4694e-05	Positive	0.00607693	p__Firmicutes	c__Clostridia	o__Clostridiales	f__Clostridiaceae	g__	s__
TG	OTU4383953	7.19812e-06	Positive	0.000669444	p__Firmicutes	c__Clostridia	o__Clostridiales	f__Clostridiaceae	g__	s__
TG	OTU180516	4.68396e-06	Positive	0.000361855	p__Firmicutes	c__Clostridia	o__Clostridiales	f__Clostridiaceae	g__	s__
waist	OTU179536	2.64822e-06	Positive	0.0251757	p__Firmicutes	c__Clostridia	o__Clostridiales	f__Clostridiaceae	g__	s__
TG	OTU273357	2.50982e-06	Positive	0.0122954	p__Firmicutes	c__Clostridia	o__Clostridiales	f__Clostridiaceae	g__	s__
TG	OTU299474	2.32948e-06	Positive	0.00276591	p__Firmicutes	c__Clostridia	o__Clostridiales	f__Clostridiaceae	g__	s__
waist	OTU180516	4.73115e-07	Positive	0.044202	p__Firmicutes	c__Clostridia	o__Clostridiales	f__Clostridiaceae	g__	s__
waist	OTU273357	3.95592e-07	Positive	0.0156218	p__Firmicutes	c__Clostridia	o__Clostridiales	f__Clostridiaceae	g__	s__
waist	OTU299474	3.84062e-07	Positive	0.00231878	p__Firmicutes	c__Clostridia	o__Clostridiales	f__Clostridiaceae	g__	s__
SBP	OTU273357	1.71846e-07	Positive	0.0428505	p__Firmicutes	c__Clostridia	o__Clostridiales	f__Clostridiaceae	g__	s__
FBG	OTU4202174	-6.10344e-06	Negative	0.0375722	p__Firmicutes	c__Clostridia	o__Clostridiales	f__Clostridiaceae	g__	s__
TG	OTU4202174	-6.53981e-06	Negative	0.0287186	p__Firmicutes	c__Clostridia	o__Clostridiales	f__Clostridiaceae	g__	s__
MetSy	OTU4202174	-2.32107e-05	Negative	0.0489895	p__Firmicutes	c__Clostridia	o__Clostridiales	f__Clostridiaceae	g__	s__
MetSy	OTU4434334	-0.00328892	Negative	0.00499935	p__Firmicutes	c__Clostridia	o__Clostridiales	f__Clostridiaceae	g__	s__
MetSy	OTU4445673	0.00324106	Positive	0.0103246	p__Firmicutes	c__Clostridia	o__Clostridiales	f__Clostridiaceae	g__Clostridium	s__
waist	OTU3931537	0.000182919	Positive	0.00208946	p__Firmicutes	c__Clostridia	o__Clostridiales	f__Clostridiaceae	g__Clostridium	s__
DBP	OTU4445673	0.000145174	Positive	0.000889842	p__Firmicutes	c__Clostridia	o__Clostridiales	f__Clostridiaceae	g__Clostridium	s__
waist	OTU174516	0.000127605	Positive	0.00210763	p__Firmicutes	c__Clostridia	o__Clostridiales	f__Clostridiaceae	g__Clostridium	s__
SBP	OTU174516	4.70214e-05	Positive	0.0346626	p__Firmicutes	c__Clostridia	o__Clostridiales	f__Clostridiaceae	g__Clostridium	s__
waist	OTU4326080	2.85518e-05	Positive	0.0326124	p__Firmicutes	c__Clostridia	o__Clostridiales	f__Clostridiaceae	g__Clostridium	s__
waist	OTU4465124	-9.43531e-05	Negative	0.0379751	p__Firmicutes	c__Clostridia	o__Clostridiales	f__Clostridiaceae	g__Clostridium	s__
TG	OTU4465124	-0.000853153	Negative	0.000976674	p__Firmicutes	c__Clostridia	o__Clostridiales	f__Clostridiaceae	g__Clostridium	s__
MetSy	OTU4465124	-0.00338893	Negative	0.000669444	p__Firmicutes	c__Clostridia	o__Clostridiales	f__Clostridiaceae	g__Clostridium	s__
TG	OTU316496	0.000259333	Positive	0.000396029	p__Firmicutes	c__Clostridia	o__Clostridiales	f__Clostridiaceae	g__SMB53	s__
TG	OTU289730	7.05319e-05	Positive	4.52001e-07	p__Firmicutes	c__Clostridia	o__Clostridiales	f__Clostridiaceae	g__SMB53	s__
waist	OTU316496	4.25358e-05	Positive	0.000335768	p__Firmicutes	c__Clostridia	o__Clostridiales	f__Clostridiaceae	g__SMB53	s__
DBP	OTU316496	2.32453e-05	Positive	0.0376973	p__Firmicutes	c__Clostridia	o__Clostridiales	f__Clostridiaceae	g__SMB53	s__
SBP	OTU316496	1.50378e-05	Positive	0.0185989	p__Firmicutes	c__Clostridia	o__Clostridiales	f__Clostridiaceae	g__SMB53	s__
MetSy	OTU4479443	0.00470675	Positive	2.77085e-05	p__Firmicutes	c__Clostridia	o__Clostridiales	f__Lachnospiraceae	g__	s__
MetSy	OTU4444262	0.00359684	Positive	5.38154e-05	p__Firmicutes	c__Clostridia	o__Clostridiales	f__Lachnospiraceae	g__	s__
MetSy	OTU4416570	0.00212042	Positive	0.0316503	p__Firmicutes	c__Clostridia	o__Clostridiales	f__Lachnospiraceae	g__	s__
TG	OTU4444262	0.00121135	Positive	5.68972e-08	p__Firmicutes	c__Clostridia	o__Clostridiales	f__Lachnospiraceae	g__	s__
TG	OTU4479443	0.00118147	Positive	5.14679e-05	p__Firmicutes	c__Clostridia	o__Clostridiales	f__Lachnospiraceae	g__	s__
TG	OTU4469576	0.00107744	Positive	0.00033384	p__Firmicutes	c__Clostridia	o__Clostridiales	f__Lachnospiraceae	g__	s__
TG	OTU4473509	0.000663525	Positive	0.000722087	p__Firmicutes	c__Clostridia	o__Clostridiales	f__Lachnospiraceae	g__	s__
MetSy	OTU4447176	0.000659701	Positive	0.0199713	p__Firmicutes	c__Clostridia	o__Clostridiales	f__Lachnospiraceae	g__	s__
TG	OTU3797933	0.000655938	Positive	0.0466267	p__Firmicutes	c__Clostridia	o__Clostridiales	f__Lachnospiraceae	g__	s__
TG	OTU4454025	0.000653687	Positive	3.52569e-09	p__Firmicutes	c__Clostridia	o__Clostridiales	f__Lachnospiraceae	g__	s__
TG	OTU4416570	0.000575196	Positive	0.0226013	p__Firmicutes	c__Clostridia	o__Clostridiales	f__Lachnospiraceae	g__	s__
TG	OTU4415390	0.000536781	Positive	0.0335165	p__Firmicutes	c__Clostridia	o__Clostridiales	f__Lachnospiraceae	g__	s__
TG	OTU4441615	0.000347944	Positive	0.0247148	p__Firmicutes	c__Clostridia	o__Clostridiales	f__Lachnospiraceae	g__	s__
FBG	OTU4454025	0.000325751	Positive	0.00616849	p__Firmicutes	c__Clostridia	o__Clostridiales	f__Lachnospiraceae	g__	s__
waist	OTU4457438	0.000281877	Positive	0.00467661	p__Firmicutes	c__Clostridia	o__Clostridiales	f__Lachnospiraceae	g__	s__
waist	OTU4479443	0.000245687	Positive	9.31139e-08	p__Firmicutes	c__Clostridia	o__Clostridiales	f__Lachnospiraceae	g__	s__
TG	OTU4447176	0.000222314	Positive	0.00134252	p__Firmicutes	c__Clostridia	o__Clostridiales	f__Lachnospiraceae	g__	s__
waist	OTU4416570	0.000134337	Positive	0.000413802	p__Firmicutes	c__Clostridia	o__Clostridiales	f__Lachnospiraceae	g__	s__
DBP	OTU4479443	0.00012995	Positive	0.00219889	p__Firmicutes	c__Clostridia	o__Clostridiales	f__Lachnospiraceae	g__	s__
waist	OTU4444262	0.000121189	Positive	0.0017966	p__Firmicutes	c__Clostridia	o__Clostridiales	f__Lachnospiraceae	g__	s__
waist	OTU3797933	0.000116856	Positive	0.0259073	p__Firmicutes	c__Clostridia	o__Clostridiales	f__Lachnospiraceae	g__	s__
waist	OTU4473509	0.000102352	Positive	0.00143522	p__Firmicutes	c__Clostridia	o__Clostridiales	f__Lachnospiraceae	g__	s__
SBP	OTU4479443	7.32202e-05	Positive	0.00331938	p__Firmicutes	c__Clostridia	o__Clostridiales	f__Lachnospiraceae	g__	s__
waist	OTU125624	6.72523e-05	Positive	0.0267504	p__Firmicutes	c__Clostridia	o__Clostridiales	f__Lachnospiraceae	g__	s__
waist	OTU211354	6.31317e-05	Positive	0.00863278	p__Firmicutes	c__Clostridia	o__Clostridiales	f__Lachnospiraceae	g__	s__
SBP	OTU3797933	5.58261e-05	Positive	0.0358334	p__Firmicutes	c__Clostridia	o__Clostridiales	f__Lachnospiraceae	g__	s__
waist	OTU4473788	4.4074e-05	Positive	0.00748482	p__Firmicutes	c__Clostridia	o__Clostridiales	f__Lachnospiraceae	g__	s__
SBP	OTU4473788	1.99555e-05	Positive	0.0184795	p__Firmicutes	c__Clostridia	o__Clostridiales	f__Lachnospiraceae	g__	s__
MetSy	OTU4483337	1.3865e-05	Positive	0.00484418	p__Firmicutes	c__Clostridia	o__Clostridiales	f__Lachnospiraceae	g__	s__
MetSy	OTU183865	1.11538e-05	Positive	0.00389621	p__Firmicutes	c__Clostridia	o__Clostridiales	f__Lachnospiraceae	g__	s__
MetSy	OTU293342	7.68495e-06	Positive	0.00334927	p__Firmicutes	c__Clostridia	o__Clostridiales	f__Lachnospiraceae	g__	s__
TG	OTU183865	5.80598e-06	Positive	1.64804e-10	p__Firmicutes	c__Clostridia	o__Clostridiales	f__Lachnospiraceae	g__	s__
TG	OTU4483337	3.61748e-06	Positive	0.00445557	p__Firmicutes	c__Clostridia	o__Clostridiales	f__Lachnospiraceae	g__	s__
TG	OTU293342	3.03094e-06	Positive	1.63207e-06	p__Firmicutes	c__Clostridia	o__Clostridiales	f__Lachnospiraceae	g__	s__
FBG	OTU183865	2.1284e-06	Positive	0.0391578	p__Firmicutes	c__Clostridia	o__Clostridiales	f__Lachnospiraceae	g__	s__
waist	OTU4483337	5.35298e-07	Positive	0.011033	p__Firmicutes	c__Clostridia	o__Clostridiales	f__Lachnospiraceae	g__	s__
waist	OTU293342	5.11722e-07	Positive	5.86966e-07	p__Firmicutes	c__Clostridia	o__Clostridiales	f__Lachnospiraceae	g__	s__
DBP	OTU183865	3.47037e-07	Positive	0.015944	p__Firmicutes	c__Clostridia	o__Clostridiales	f__Lachnospiraceae	g__	s__
waist	OTU176806	2.74912e-07	Positive	0.0417264	p__Firmicutes	c__Clostridia	o__Clostridiales	f__Lachnospiraceae	g__	s__
waist	OTU167373	2.54816e-07	Positive	0.00986751	p__Firmicutes	c__Clostridia	o__Clostridiales	f__Lachnospiraceae	g__	s__
SBP	OTU3855886	1.11398e-07	Positive	0.0407178	p__Firmicutes	c__Clostridia	o__Clostridiales	f__Lachnospiraceae	g__	s__
HDL	OTU176806	-5.82639e-06	Negative	0.0237348	p__Firmicutes	c__Clostridia	o__Clostridiales	f__Lachnospiraceae	g__	s__
SBP	OTU4425526	-3.60015e-05	Negative	0.0211591	p__Firmicutes	c__Clostridia	o__Clostridiales	f__Lachnospiraceae	g__	s__
SBP	OTU4429608	-3.73304e-05	Negative	0.03464	p__Firmicutes	c__Clostridia	o__Clostridiales	f__Lachnospiraceae	g__	s__
SBP	OTU4469302	-4.31773e-05	Negative	0.00237287	p__Firmicutes	c__Clostridia	o__Clostridiales	f__Lachnospiraceae	g__	s__
waist	OTU4441615	-6.58405e-05	Negative	0.00669774	p__Firmicutes	c__Clostridia	o__Clostridiales	f__Lachnospiraceae	g__	s__
waist	OTU4458576	-8.10519e-05	Negative	0.00237287	p__Firmicutes	c__Clostridia	o__Clostridiales	f__Lachnospiraceae	g__	s__
waist	OTU4425526	-8.86574e-05	Negative	0.00283128	p__Firmicutes	c__Clostridia	o__Clostridiales	f__Lachnospiraceae	g__	s__
waist	OTU4469576	-0.000112049	Negative	0.0358334	p__Firmicutes	c__Clostridia	o__Clostridiales	f__Lachnospiraceae	g__	s__
waist	OTU4429608	-0.000118243	Negative	0.000224602	p__Firmicutes	c__Clostridia	o__Clostridiales	f__Lachnospiraceae	g__	s__
waist	OTU4469302	-0.000139976	Negative	1.08152e-07	p__Firmicutes	c__Clostridia	o__Clostridiales	f__Lachnospiraceae	g__	s__
waist	OTU4464173	-0.00022547	Negative	0.00465681	p__Firmicutes	c__Clostridia	o__Clostridiales	f__Lachnospiraceae	g__	s__
TG	OTU4366523	-0.00033606	Negative	0.000263159	p__Firmicutes	c__Clostridia	o__Clostridiales	f__Lachnospiraceae	g__	s__
TG	OTU4004998	-0.000415574	Negative	0.000827151	p__Firmicutes	c__Clostridia	o__Clostridiales	f__Lachnospiraceae	g__	s__
TG	OTU4484111	-0.000420559	Negative	0.000247136	p__Firmicutes	c__Clostridia	o__Clostridiales	f__Lachnospiraceae	g__	s__
TG	OTU4425526	-0.000672599	Negative	0.000134134	p__Firmicutes	c__Clostridia	o__Clostridiales	f__Lachnospiraceae	g__	s__
HDL	OTU4473788	-0.00073926	Negative	0.0255742	p__Firmicutes	c__Clostridia	o__Clostridiales	f__Lachnospiraceae	g__	s__
MetSy	OTU4366523	-0.000970027	Negative	0.0101722	p__Firmicutes	c__Clostridia	o__Clostridiales	f__Lachnospiraceae	g__	s__
MetSy	OTU4484111	-0.00111021	Negative	0.0204721	p__Firmicutes	c__Clostridia	o__Clostridiales	f__Lachnospiraceae	g__	s__
FBG	OTU4464173	-0.00116738	Negative	0.0180297	p__Firmicutes	c__Clostridia	o__Clostridiales	f__Lachnospiraceae	g__	s__
MetSy	OTU4004998	-0.00117121	Negative	0.0225176	p__Firmicutes	c__Clostridia	o__Clostridiales	f__Lachnospiraceae	g__	s__
TG	OTU4464173	-0.00156826	Negative	0.00108697	p__Firmicutes	c__Clostridia	o__Clostridiales	f__Lachnospiraceae	g__	s__
MetSy	OTU4469302	-0.0015767	Negative	0.027182	p__Firmicutes	c__Clostridia	o__Clostridiales	f__Lachnospiraceae	g__	s__
MetSy	OTU4425526	-0.00213218	Negative	0.00253055	p__Firmicutes	c__Clostridia	o__Clostridiales	f__Lachnospiraceae	g__	s__
HDL	OTU4457438	-0.0053172	Negative	0.00632994	p__Firmicutes	c__Clostridia	o__Clostridiales	f__Lachnospiraceae	g__	s__
MetSy	OTU4464173	-0.00598014	Negative	0.00129099	p__Firmicutes	c__Clostridia	o__Clostridiales	f__Lachnospiraceae	g__	s__
MetSy	OTU4472174	0.00219521	Positive	0.0113647	p__Firmicutes	c__Clostridia	o__Clostridiales	f__Lachnospiraceae	g__[Ruminococcus]	s__
TG	OTU4472174	0.00057963	Positive	0.00940867	p__Firmicutes	c__Clostridia	o__Clostridiales	f__Lachnospiraceae	g__[Ruminococcus]	s__
TG	OTU4396688	0.000376556	Positive	0.00748482	p__Firmicutes	c__Clostridia	o__Clostridiales	f__Lachnospiraceae	g__[Ruminococcus]	s__
waist	OTU4482983	0.000141404	Positive	0.00313331	p__Firmicutes	c__Clostridia	o__Clostridiales	f__Lachnospiraceae	g__[Ruminococcus]	s__
MetSy	OTU2686369	7.42776e-05	Positive	0.00699188	p__Firmicutes	c__Clostridia	o__Clostridiales	f__Lachnospiraceae	g__[Ruminococcus]	s__
TG	OTU2686369	4.81187e-05	Positive	1.77107e-14	p__Firmicutes	c__Clostridia	o__Clostridiales	f__Lachnospiraceae	g__[Ruminococcus]	s__
FBG	OTU2686369	2.25383e-05	Positive	0.000755611	p__Firmicutes	c__Clostridia	o__Clostridiales	f__Lachnospiraceae	g__[Ruminococcus]	s__
waist	OTU2686369	2.81757e-06	Positive	0.0172199	p__Firmicutes	c__Clostridia	o__Clostridiales	f__Lachnospiraceae	g__[Ruminococcus]	s__
MetSy	OTU4476604	0.0118891	Positive	1.31741e-06	p__Firmicutes	c__Clostridia	o__Clostridiales	f__Lachnospiraceae	g__[Ruminococcus]	s__gnavus
TG	OTU4476604	0.0054495	Positive	1.57026e-19	p__Firmicutes	c__Clostridia	o__Clostridiales	f__Lachnospiraceae	g__[Ruminococcus]	s__gnavus
FBG	OTU4476604	0.00154701	Positive	0.026579	p__Firmicutes	c__Clostridia	o__Clostridiales	f__Lachnospiraceae	g__[Ruminococcus]	s__gnavus
DBP	OTU4476604	0.000307616	Positive	0.000997798	p__Firmicutes	c__Clostridia	o__Clostridiales	f__Lachnospiraceae	g__[Ruminococcus]	s__gnavus
waist	OTU4476604	0.000282504	Positive	0.0132335	p__Firmicutes	c__Clostridia	o__Clostridiales	f__Lachnospiraceae	g__[Ruminococcus]	s__gnavus
SBP	OTU4476604	0.000156998	Positive	0.00499935	p__Firmicutes	c__Clostridia	o__Clostridiales	f__Lachnospiraceae	g__[Ruminococcus]	s__gnavus
MetSy	OTU4416025	1.68369e-05	Positive	0.00813624	p__Firmicutes	c__Clostridia	o__Clostridiales	f__Lachnospiraceae	g__[Ruminococcus]	s__gnavus
MetSy	OTU4435690	1.0733e-05	Positive	0.0351844	p__Firmicutes	c__Clostridia	o__Clostridiales	f__Lachnospiraceae	g__[Ruminococcus]	s__gnavus
TG	OTU4416025	6.4006e-06	Positive	2.95932e-05	p__Firmicutes	c__Clostridia	o__Clostridiales	f__Lachnospiraceae	g__[Ruminococcus]	s__gnavus
TG	OTU4435690	5.80041e-06	Positive	5.17324e-07	p__Firmicutes	c__Clostridia	o__Clostridiales	f__Lachnospiraceae	g__[Ruminococcus]	s__gnavus
DBP	OTU4435690	5.09916e-07	Positive	0.003216	p__Firmicutes	c__Clostridia	o__Clostridiales	f__Lachnospiraceae	g__[Ruminococcus]	s__gnavus
SBP	OTU4435690	2.15902e-07	Positive	0.0469601	p__Firmicutes	c__Clostridia	o__Clostridiales	f__Lachnospiraceae	g__[Ruminococcus]	s__gnavus
waist	OTU177828	-7.49201e-05	Negative	0.00310045	p__Firmicutes	c__Clostridia	o__Clostridiales	f__Lachnospiraceae	g__Anaerostipes	s__
FBG	OTU177828	-0.00035775	Negative	0.0252135	p__Firmicutes	c__Clostridia	o__Clostridiales	f__Lachnospiraceae	g__Anaerostipes	s__
TG	OTU177828	-0.000360249	Negative	0.0289438	p__Firmicutes	c__Clostridia	o__Clostridiales	f__Lachnospiraceae	g__Anaerostipes	s__
MetSy	OTU177828	-0.00207746	Negative	0.000405812	p__Firmicutes	c__Clostridia	o__Clostridiales	f__Lachnospiraceae	g__Anaerostipes	s__
MetSy	OTU4429301	0.00881506	Positive	1.03743e-06	p__Firmicutes	c__Clostridia	o__Clostridiales	f__Lachnospiraceae	g__Blautia	s__
TG	OTU4429301	0.00318815	Positive	1.54917e-12	p__Firmicutes	c__Clostridia	o__Clostridiales	f__Lachnospiraceae	g__Blautia	s__
MetSy	OTU4465907	0.00116812	Positive	2.03787e-05	p__Firmicutes	c__Clostridia	o__Clostridiales	f__Lachnospiraceae	g__Blautia	s__
waist	OTU4429301	0.000599586	Positive	8.25654e-17	p__Firmicutes	c__Clostridia	o__Clostridiales	f__Lachnospiraceae	g__Blautia	s__
TG	OTU4465907	0.000364894	Positive	1.44058e-07	p__Firmicutes	c__Clostridia	o__Clostridiales	f__Lachnospiraceae	g__Blautia	s__
DBP	OTU4429301	0.00021344	Positive	0.00208946	p__Firmicutes	c__Clostridia	o__Clostridiales	f__Lachnospiraceae	g__Blautia	s__
waist	OTU4474380	0.000187228	Positive	2.10186e-09	p__Firmicutes	c__Clostridia	o__Clostridiales	f__Lachnospiraceae	g__Blautia	s__
SBP	OTU4429301	0.000137661	Positive	0.000540696	p__Firmicutes	c__Clostridia	o__Clostridiales	f__Lachnospiraceae	g__Blautia	s__
waist	OTU4352657	0.000136729	Positive	3.93449e-06	p__Firmicutes	c__Clostridia	o__Clostridiales	f__Lachnospiraceae	g__Blautia	s__
waist	OTU4465907	7.32212e-05	Positive	3.30063e-11	p__Firmicutes	c__Clostridia	o__Clostridiales	f__Lachnospiraceae	g__Blautia	s__
waist	OTU4468384	6.99874e-05	Positive	0.000341257	p__Firmicutes	c__Clostridia	o__Clostridiales	f__Lachnospiraceae	g__Blautia	s__
waist	OTU177037	6.27802e-05	Positive	0.00134155	p__Firmicutes	c__Clostridia	o__Clostridiales	f__Lachnospiraceae	g__Blautia	s__
SBP	OTU4465907	1.31096e-05	Positive	0.0449927	p__Firmicutes	c__Clostridia	o__Clostridiales	f__Lachnospiraceae	g__Blautia	s__
MetSy	OTU198145	1.03766e-05	Positive	1.04238e-05	p__Firmicutes	c__Clostridia	o__Clostridiales	f__Lachnospiraceae	g__Blautia	s__
MetSy	OTU186883	1.0316e-05	Positive	1.97893e-05	p__Firmicutes	c__Clostridia	o__Clostridiales	f__Lachnospiraceae	g__Blautia	s__
MetSy	OTU321453	8.19485e-06	Positive	0.00310766	p__Firmicutes	c__Clostridia	o__Clostridiales	f__Lachnospiraceae	g__Blautia	s__
MetSy	OTU177335	7.20131e-06	Positive	0.00863278	p__Firmicutes	c__Clostridia	o__Clostridiales	f__Lachnospiraceae	g__Blautia	s__
TG	OTU321453	3.67159e-06	Positive	2.94847e-08	p__Firmicutes	c__Clostridia	o__Clostridiales	f__Lachnospiraceae	g__Blautia	s__
TG	OTU198145	3.30388e-06	Positive	2.94847e-08	p__Firmicutes	c__Clostridia	o__Clostridiales	f__Lachnospiraceae	g__Blautia	s__
TG	OTU186883	3.26317e-06	Positive	9.32051e-08	p__Firmicutes	c__Clostridia	o__Clostridiales	f__Lachnospiraceae	g__Blautia	s__
TG	OTU177335	3.17653e-06	Positive	9.34187e-07	p__Firmicutes	c__Clostridia	o__Clostridiales	f__Lachnospiraceae	g__Blautia	s__
waist	OTU198145	6.35418e-07	Positive	2.39887e-11	p__Firmicutes	c__Clostridia	o__Clostridiales	f__Lachnospiraceae	g__Blautia	s__
waist	OTU186883	6.31288e-07	Positive	1.08962e-10	p__Firmicutes	c__Clostridia	o__Clostridiales	f__Lachnospiraceae	g__Blautia	s__
waist	OTU321453	6.27458e-07	Positive	4.42239e-09	p__Firmicutes	c__Clostridia	o__Clostridiales	f__Lachnospiraceae	g__Blautia	s__
waist	OTU177335	4.79417e-07	Positive	6.08508e-06	p__Firmicutes	c__Clostridia	o__Clostridiales	f__Lachnospiraceae	g__Blautia	s__
MetSy	OTU4335484	0.00247962	Positive	0.000117742	p__Firmicutes	c__Clostridia	o__Clostridiales	f__Lachnospiraceae	g__Blautia	s__producta
TG	OTU4335484	0.00101188	Positive	1.64804e-10	p__Firmicutes	c__Clostridia	o__Clostridiales	f__Lachnospiraceae	g__Blautia	s__producta
FBG	OTU4335484	0.000395891	Positive	0.0258257	p__Firmicutes	c__Clostridia	o__Clostridiales	f__Lachnospiraceae	g__Blautia	s__producta
waist	OTU4335484	9.82164e-05	Positive	0.000322878	p__Firmicutes	c__Clostridia	o__Clostridiales	f__Lachnospiraceae	g__Blautia	s__producta
DBP	OTU4335484	5.43094e-05	Positive	0.0344375	p__Firmicutes	c__Clostridia	o__Clostridiales	f__Lachnospiraceae	g__Blautia	s__producta
MetSy	OTU4471854	0.003093	Positive	0.00484351	p__Firmicutes	c__Clostridia	o__Clostridiales	f__Lachnospiraceae	g__Coprococcus	s__
MetSy	OTU173969	0.00136691	Positive	0.0232131	p__Firmicutes	c__Clostridia	o__Clostridiales	f__Lachnospiraceae	g__Coprococcus	s__
TG	OTU4478815	0.000924034	Positive	0.0138172	p__Firmicutes	c__Clostridia	o__Clostridiales	f__Lachnospiraceae	g__Coprococcus	s__
TG	OTU4471854	0.000719121	Positive	0.0133917	p__Firmicutes	c__Clostridia	o__Clostridiales	f__Lachnospiraceae	g__Coprococcus	s__
TG	OTU173969	0.000338689	Positive	0.0312925	p__Firmicutes	c__Clostridia	o__Clostridiales	f__Lachnospiraceae	g__Coprococcus	s__
waist	OTU4471854	0.000261048	Positive	4.15185e-10	p__Firmicutes	c__Clostridia	o__Clostridiales	f__Lachnospiraceae	g__Coprococcus	s__
waist	OTU4478815	0.000144588	Positive	0.0186509	p__Firmicutes	c__Clostridia	o__Clostridiales	f__Lachnospiraceae	g__Coprococcus	s__
waist	OTU173969	0.000133521	Positive	1.44116e-09	p__Firmicutes	c__Clostridia	o__Clostridiales	f__Lachnospiraceae	g__Coprococcus	s__
waist	OTU178686	9.2874e-07	Positive	0.00597244	p__Firmicutes	c__Clostridia	o__Clostridiales	f__Lachnospiraceae	g__Coprococcus	s__
TG	OTU4405104	-0.000673326	Negative	0.000337138	p__Firmicutes	c__Clostridia	o__Clostridiales	f__Lachnospiraceae	g__Coprococcus	s__
TG	OTU174019	-0.000935398	Negative	0.00689445	p__Firmicutes	c__Clostridia	o__Clostridiales	f__Lachnospiraceae	g__Coprococcus	s__
TG	OTU4425669	-0.00107899	Negative	0.0145376	p__Firmicutes	c__Clostridia	o__Clostridiales	f__Lachnospiraceae	g__Coprococcus	s__
TG	OTU2740950	-0.00114578	Negative	0.00351463	p__Firmicutes	c__Clostridia	o__Clostridiales	f__Lachnospiraceae	g__Coprococcus	s__
MetSy	OTU4405104	-0.00189346	Negative	0.0143686	p__Firmicutes	c__Clostridia	o__Clostridiales	f__Lachnospiraceae	g__Coprococcus	s__
MetSy	OTU174019	-0.00289233	Negative	0.0396081	p__Firmicutes	c__Clostridia	o__Clostridiales	f__Lachnospiraceae	g__Coprococcus	s__
MetSy	OTU190679	-0.00269593	Negative	0.012946	p__Firmicutes	c__Clostridia	o__Clostridiales	f__Lachnospiraceae	g__Coprococcus	s__eutactus
TG	OTU4436046	0.000897491	Positive	0.00120251	p__Firmicutes	c__Clostridia	o__Clostridiales	f__Lachnospiraceae	g__Dorea	s__
waist	OTU4480529	0.000185937	Positive	3.24891e-08	p__Firmicutes	c__Clostridia	o__Clostridiales	f__Lachnospiraceae	g__Dorea	s__
MetSy	OTU4471245	0.000174616	Positive	0.00117226	p__Firmicutes	c__Clostridia	o__Clostridiales	f__Lachnospiraceae	g__Dorea	s__
TG	OTU4471245	9.31436e-05	Positive	1.84692e-13	p__Firmicutes	c__Clostridia	o__Clostridiales	f__Lachnospiraceae	g__Dorea	s__
waist	OTU839545	6.50252e-05	Positive	0.0017468	p__Firmicutes	c__Clostridia	o__Clostridiales	f__Lachnospiraceae	g__Dorea	s__
FBG	OTU4471245	3.12745e-05	Positive	0.0315984	p__Firmicutes	c__Clostridia	o__Clostridiales	f__Lachnospiraceae	g__Dorea	s__
DBP	OTU4471245	6.55017e-06	Positive	0.000677123	p__Firmicutes	c__Clostridia	o__Clostridiales	f__Lachnospiraceae	g__Dorea	s__
waist	OTU4471245	6.28023e-06	Positive	0.00691414	p__Firmicutes	c__Clostridia	o__Clostridiales	f__Lachnospiraceae	g__Dorea	s__
SBP	OTU4471245	3.52772e-06	Positive	0.00200257	p__Firmicutes	c__Clostridia	o__Clostridiales	f__Lachnospiraceae	g__Dorea	s__
DBP	OTU230232	9.08917e-07	Positive	0.0374906	p__Firmicutes	c__Clostridia	o__Clostridiales	f__Lachnospiraceae	g__Dorea	s__
waist	OTU179319	-5.09632e-07	Negative	0.00467661	p__Firmicutes	c__Clostridia	o__Clostridiales	f__Lachnospiraceae	g__Dorea	s__
MetSy	OTU179319	-9.70476e-06	Negative	0.0316503	p__Firmicutes	c__Clostridia	o__Clostridiales	f__Lachnospiraceae	g__Dorea	s__
waist	OTU4424063	0.000139195	Positive	5.64904e-06	p__Firmicutes	c__Clostridia	o__Clostridiales	f__Lachnospiraceae	g__Dorea	s__formicigenerans
TG	OTU4481427	-0.00101639	Negative	0.0310051	p__Firmicutes	c__Clostridia	o__Clostridiales	f__Lachnospiraceae	g__Roseburia	s__
TG	OTU1751298	-0.00101715	Negative	0.000603725	p__Firmicutes	c__Clostridia	o__Clostridiales	f__Lachnospiraceae	g__Roseburia	s__
MetSy	OTU1751298	-0.00284895	Negative	0.0199539	p__Firmicutes	c__Clostridia	o__Clostridiales	f__Lachnospiraceae	g__Roseburia	s__
TG	OTU2532173	-2.97343e-06	Negative	0.0399189	p__Firmicutes	c__Clostridia	o__Clostridiales	f__Lachnospiraceae	g__Roseburia	s__faecis
TG	OTU4392188	-0.00148786	Negative	0.0142976	p__Firmicutes	c__Clostridia	o__Clostridiales	f__Lachnospiraceae	g__Roseburia	s__faecis
TG	OTU4409730	0.00547827	Positive	1.86865e-05	p__Firmicutes	c__Clostridia	o__Clostridiales	f__Peptostreptococcaceae	g__	s__
waist	OTU4409730	0.000857899	Positive	3.96383e-05	p__Firmicutes	c__Clostridia	o__Clostridiales	f__Peptostreptococcaceae	g__	s__
TG	OTU297143	0.000304801	Positive	3.64736e-05	p__Firmicutes	c__Clostridia	o__Clostridiales	f__Peptostreptococcaceae	g__	s__
TG	OTU263248	0.00029913	Positive	0.000102181	p__Firmicutes	c__Clostridia	o__Clostridiales	f__Peptostreptococcaceae	g__	s__
TG	OTU248126	0.000277517	Positive	0.00104723	p__Firmicutes	c__Clostridia	o__Clostridiales	f__Peptostreptococcaceae	g__	s__
SBP	OTU4409730	0.000266957	Positive	0.0201984	p__Firmicutes	c__Clostridia	o__Clostridiales	f__Peptostreptococcaceae	g__	s__
waist	OTU263248	4.95842e-05	Positive	6.86091e-05	p__Firmicutes	c__Clostridia	o__Clostridiales	f__Peptostreptococcaceae	g__	s__
waist	OTU248126	3.92761e-05	Positive	0.0053102	p__Firmicutes	c__Clostridia	o__Clostridiales	f__Peptostreptococcaceae	g__	s__
waist	OTU297143	3.30212e-05	Positive	0.0107219	p__Firmicutes	c__Clostridia	o__Clostridiales	f__Peptostreptococcaceae	g__	s__
SBP	OTU248126	1.52887e-05	Positive	0.0409992	p__Firmicutes	c__Clostridia	o__Clostridiales	f__Peptostreptococcaceae	g__	s__
SBP	OTU263248	1.4064e-05	Positive	0.0447342	p__Firmicutes	c__Clostridia	o__Clostridiales	f__Peptostreptococcaceae	g__	s__
MetSy	OTU4380137	6.50953e-06	Positive	0.0172199	p__Firmicutes	c__Clostridia	o__Clostridiales	f__Peptostreptococcaceae	g__	s__
MetSy	OTU4317170	5.62357e-06	Positive	0.0236179	p__Firmicutes	c__Clostridia	o__Clostridiales	f__Peptostreptococcaceae	g__	s__
TG	OTU276478	3.75544e-06	Positive	0.00721508	p__Firmicutes	c__Clostridia	o__Clostridiales	f__Peptostreptococcaceae	g__	s__
TG	OTU4380137	2.82997e-06	Positive	1.01634e-05	p__Firmicutes	c__Clostridia	o__Clostridiales	f__Peptostreptococcaceae	g__	s__
TG	OTU2658058	2.51298e-06	Positive	0.00530756	p__Firmicutes	c__Clostridia	o__Clostridiales	f__Peptostreptococcaceae	g__	s__
TG	OTU4317170	2.45507e-06	Positive	2.3001e-05	p__Firmicutes	c__Clostridia	o__Clostridiales	f__Peptostreptococcaceae	g__	s__
waist	OTU276478	7.20416e-07	Positive	0.00105703	p__Firmicutes	c__Clostridia	o__Clostridiales	f__Peptostreptococcaceae	g__	s__
waist	OTU4380137	4.14866e-07	Positive	8.8928e-05	p__Firmicutes	c__Clostridia	o__Clostridiales	f__Peptostreptococcaceae	g__	s__
waist	OTU2658058	3.75754e-07	Positive	0.0117312	p__Firmicutes	c__Clostridia	o__Clostridiales	f__Peptostreptococcaceae	g__	s__
waist	OTU4317170	2.58993e-07	Positive	0.0112176	p__Firmicutes	c__Clostridia	o__Clostridiales	f__Peptostreptococcaceae	g__	s__
SBP	OTU276478	2.44436e-07	Positive	0.0410934	p__Firmicutes	c__Clostridia	o__Clostridiales	f__Peptostreptococcaceae	g__	s__
SBP	OTU4380137	1.29959e-07	Positive	0.0259164	p__Firmicutes	c__Clostridia	o__Clostridiales	f__Peptostreptococcaceae	g__	s__
SBP	OTU4317170	1.14613e-07	Positive	0.0299352	p__Firmicutes	c__Clostridia	o__Clostridiales	f__Peptostreptococcaceae	g__	s__
HDL	OTU2658058	-5.98579e-06	Negative	0.0481034	p__Firmicutes	c__Clostridia	o__Clostridiales	f__Peptostreptococcaceae	g__	s__
FBG	OTU4389066	-0.000702757	Negative	0.00649557	p__Firmicutes	c__Clostridia	o__Clostridiales	f__Peptostreptococcaceae	g__	s__
MetSy	OTU4389066	-0.00332143	Negative	0.000826722	p__Firmicutes	c__Clostridia	o__Clostridiales	f__Peptostreptococcaceae	g__	s__
waist	OTU4426438	0.000420944	Positive	9.94742e-05	p__Firmicutes	c__Clostridia	o__Clostridiales	f__Ruminococcaceae	g__	s__
waist	OTU4346675	0.00020416	Positive	0.0410934	p__Firmicutes	c__Clostridia	o__Clostridiales	f__Ruminococcaceae	g__	s__
waist	OTU3236435	0.00018644	Positive	0.00198863	p__Firmicutes	c__Clostridia	o__Clostridiales	f__Ruminococcaceae	g__	s__
waist	OTU730906	0.000161908	Positive	0.00210763	p__Firmicutes	c__Clostridia	o__Clostridiales	f__Ruminococcaceae	g__	s__
DBP	OTU4414476	0.000159641	Positive	0.00146954	p__Firmicutes	c__Clostridia	o__Clostridiales	f__Ruminococcaceae	g__	s__
waist	OTU4414476	0.000127868	Positive	0.0432812	p__Firmicutes	c__Clostridia	o__Clostridiales	f__Ruminococcaceae	g__	s__
SBP	OTU4414476	0.000101845	Positive	0.000424454	p__Firmicutes	c__Clostridia	o__Clostridiales	f__Ruminococcaceae	g__	s__
waist	OTU2814830	7.44027e-05	Positive	0.0281162	p__Firmicutes	c__Clostridia	o__Clostridiales	f__Ruminococcaceae	g__	s__
waist	OTU189356	5.26534e-05	Positive	4.66521e-05	p__Firmicutes	c__Clostridia	o__Clostridiales	f__Ruminococcaceae	g__	s__
waist	OTU2700883	4.37335e-05	Positive	0.0136244	p__Firmicutes	c__Clostridia	o__Clostridiales	f__Ruminococcaceae	g__	s__
waist	OTU2223978	3.5176e-05	Positive	0.00862505	p__Firmicutes	c__Clostridia	o__Clostridiales	f__Ruminococcaceae	g__	s__
waist	OTU174493	2.89207e-05	Positive	0.0275527	p__Firmicutes	c__Clostridia	o__Clostridiales	f__Ruminococcaceae	g__	s__
waist	OTU191148	2.59576e-05	Positive	0.0415819	p__Firmicutes	c__Clostridia	o__Clostridiales	f__Ruminococcaceae	g__	s__
waist	OTU187225	1.20903e-05	Positive	0.012655	p__Firmicutes	c__Clostridia	o__Clostridiales	f__Ruminococcaceae	g__	s__
FBG	OTU317012	2.09458e-06	Positive	0.0385364	p__Firmicutes	c__Clostridia	o__Clostridiales	f__Ruminococcaceae	g__	s__
waist	OTU192720	6.72077e-07	Positive	0.00603151	p__Firmicutes	c__Clostridia	o__Clostridiales	f__Ruminococcaceae	g__	s__
waist	OTU317012	4.69246e-07	Positive	0.00305077	p__Firmicutes	c__Clostridia	o__Clostridiales	f__Ruminococcaceae	g__	s__
waist	OTU180462	2.15438e-07	Positive	0.00745702	p__Firmicutes	c__Clostridia	o__Clostridiales	f__Ruminococcaceae	g__	s__
SBP	OTU350681	-9.8843e-08	Negative	0.0167664	p__Firmicutes	c__Clostridia	o__Clostridiales	f__Ruminococcaceae	g__	s__
SBP	OTU4102199	-1.2039e-07	Negative	0.00747459	p__Firmicutes	c__Clostridia	o__Clostridiales	f__Ruminococcaceae	g__	s__
SBP	OTU4375889	-1.68053e-07	Negative	0.0112303	p__Firmicutes	c__Clostridia	o__Clostridiales	f__Ruminococcaceae	g__	s__
DBP	OTU4102199	-1.69364e-07	Negative	0.0352423	p__Firmicutes	c__Clostridia	o__Clostridiales	f__Ruminococcaceae	g__	s__
SBP	OTU4381548	-2.18512e-07	Negative	0.035445	p__Firmicutes	c__Clostridia	o__Clostridiales	f__Ruminococcaceae	g__	s__
waist	OTU4102199	-3.11628e-07	Negative	0.0002575	p__Firmicutes	c__Clostridia	o__Clostridiales	f__Ruminococcaceae	g__	s__
waist	OTU4375889	-3.42945e-07	Negative	0.00900092	p__Firmicutes	c__Clostridia	o__Clostridiales	f__Ruminococcaceae	g__	s__
waist	OTU688800	-4.63384e-07	Negative	0.0342639	p__Firmicutes	c__Clostridia	o__Clostridiales	f__Ruminococcaceae	g__	s__
DBP	OTU4381548	-5.05487e-07	Negative	0.00242792	p__Firmicutes	c__Clostridia	o__Clostridiales	f__Ruminococcaceae	g__	s__
waist	OTU215231	-5.1118e-07	Negative	0.039377	p__Firmicutes	c__Clostridia	o__Clostridiales	f__Ruminococcaceae	g__	s__
waist	OTU216710	-6.33272e-07	Negative	0.0385733	p__Firmicutes	c__Clostridia	o__Clostridiales	f__Ruminococcaceae	g__	s__
waist	OTU4381548	-8.00507e-07	Negative	1.34731e-05	p__Firmicutes	c__Clostridia	o__Clostridiales	f__Ruminococcaceae	g__	s__
waist	OTU519880	-8.03161e-07	Negative	0.0012141	p__Firmicutes	c__Clostridia	o__Clostridiales	f__Ruminococcaceae	g__	s__
TG	OTU189684	-9.96647e-07	Negative	0.0255287	p__Firmicutes	c__Clostridia	o__Clostridiales	f__Ruminococcaceae	g__	s__
TG	OTU4333648	-1.43411e-06	Negative	0.0458163	p__Firmicutes	c__Clostridia	o__Clostridiales	f__Ruminococcaceae	g__	s__
TG	OTU191582	-1.72265e-06	Negative	0.0182022	p__Firmicutes	c__Clostridia	o__Clostridiales	f__Ruminococcaceae	g__	s__
waist	OTU2835813	-1.88654e-06	Negative	0.00911013	p__Firmicutes	c__Clostridia	o__Clostridiales	f__Ruminococcaceae	g__	s__
TG	OTU4375889	-1.99274e-06	Negative	0.0148699	p__Firmicutes	c__Clostridia	o__Clostridiales	f__Ruminococcaceae	g__	s__
TG	OTU304161	-2.4888e-06	Negative	9.6625e-05	p__Firmicutes	c__Clostridia	o__Clostridiales	f__Ruminococcaceae	g__	s__
TG	OTU188192	-2.64384e-06	Negative	0.00113952	p__Firmicutes	c__Clostridia	o__Clostridiales	f__Ruminococcaceae	g__	s__
DBP	OTU183715	-2.90465e-06	Negative	0.0246013	p__Firmicutes	c__Clostridia	o__Clostridiales	f__Ruminococcaceae	g__	s__
TG	OTU688800	-2.92407e-06	Negative	0.0292607	p__Firmicutes	c__Clostridia	o__Clostridiales	f__Ruminococcaceae	g__	s__
TG	OTU4381548	-2.93427e-06	Negative	0.0188891	p__Firmicutes	c__Clostridia	o__Clostridiales	f__Ruminococcaceae	g__	s__
HDL	OTU3530697	-5.46227e-06	Negative	0.0108318	p__Firmicutes	c__Clostridia	o__Clostridiales	f__Ruminococcaceae	g__	s__
waist	OTU183715	-5.62263e-06	Negative	3.5702e-05	p__Firmicutes	c__Clostridia	o__Clostridiales	f__Ruminococcaceae	g__	s__
MetSy	OTU191582	-5.80581e-06	Negative	0.0459375	p__Firmicutes	c__Clostridia	o__Clostridiales	f__Ruminococcaceae	g__	s__
MetSy	OTU4333648	-6.38504e-06	Negative	0.0177121	p__Firmicutes	c__Clostridia	o__Clostridiales	f__Ruminococcaceae	g__	s__
MetSy	OTU304161	-6.83468e-06	Negative	0.00941653	p__Firmicutes	c__Clostridia	o__Clostridiales	f__Ruminococcaceae	g__	s__
MetSy	OTU4375889	-7.8791e-06	Negative	0.0125291	p__Firmicutes	c__Clostridia	o__Clostridiales	f__Ruminococcaceae	g__	s__
DBP	OTU294812	-8.86745e-06	Negative	0.0127446	p__Firmicutes	c__Clostridia	o__Clostridiales	f__Ruminococcaceae	g__	s__
waist	OTU4446669	-9.09093e-06	Negative	0.000113172	p__Firmicutes	c__Clostridia	o__Clostridiales	f__Ruminococcaceae	g__	s__
MetSy	OTU188192	-1.03885e-05	Negative	0.000920757	p__Firmicutes	c__Clostridia	o__Clostridiales	f__Ruminococcaceae	g__	s__
waist	OTU294812	-1.13251e-05	Negative	0.0052135	p__Firmicutes	c__Clostridia	o__Clostridiales	f__Ruminococcaceae	g__	s__
MetSy	OTU4381548	-1.35196e-05	Negative	0.00363382	p__Firmicutes	c__Clostridia	o__Clostridiales	f__Ruminococcaceae	g__	s__
MetSy	OTU519880	-1.38006e-05	Negative	0.0297125	p__Firmicutes	c__Clostridia	o__Clostridiales	f__Ruminococcaceae	g__	s__
waist	OTU184426	-2.28516e-05	Negative	0.0455158	p__Firmicutes	c__Clostridia	o__Clostridiales	f__Ruminococcaceae	g__	s__
SBP	OTU2066056	-2.52606e-05	Negative	0.0496476	p__Firmicutes	c__Clostridia	o__Clostridiales	f__Ruminococcaceae	g__	s__
SBP	OTU4412540	-3.77325e-05	Negative	0.010154	p__Firmicutes	c__Clostridia	o__Clostridiales	f__Ruminococcaceae	g__	s__
waist	OTU3390534	-4.39465e-05	Negative	0.000511686	p__Firmicutes	c__Clostridia	o__Clostridiales	f__Ruminococcaceae	g__	s__
MetSy	OTU2835813	-4.66056e-05	Negative	0.00636136	p__Firmicutes	c__Clostridia	o__Clostridiales	f__Ruminococcaceae	g__	s__
SBP	OTU181174	-4.74989e-05	Negative	1.86865e-05	p__Firmicutes	c__Clostridia	o__Clostridiales	f__Ruminococcaceae	g__	s__
DBP	OTU2066056	-5.20784e-05	Negative	0.0136244	p__Firmicutes	c__Clostridia	o__Clostridiales	f__Ruminococcaceae	g__	s__
waist	OTU4380450	-5.39572e-05	Negative	0.0197436	p__Firmicutes	c__Clostridia	o__Clostridiales	f__Ruminococcaceae	g__	s__
SBP	OTU4300690	-5.475e-05	Negative	0.00971994	p__Firmicutes	c__Clostridia	o__Clostridiales	f__Ruminococcaceae	g__	s__
SBP	OTU1102370	-6.11399e-05	Negative	0.000888626	p__Firmicutes	c__Clostridia	o__Clostridiales	f__Ruminococcaceae	g__	s__
SBP	OTU4468466	-6.86835e-05	Negative	0.000864145	p__Firmicutes	c__Clostridia	o__Clostridiales	f__Ruminococcaceae	g__	s__
DBP	OTU4412540	-6.99947e-05	Negative	0.00457693	p__Firmicutes	c__Clostridia	o__Clostridiales	f__Ruminococcaceae	g__	s__
SBP	OTU4364405	-7.23913e-05	Negative	0.000129505	p__Firmicutes	c__Clostridia	o__Clostridiales	f__Ruminococcaceae	g__	s__
DBP	OTU181174	-7.96326e-05	Negative	2.87174e-05	p__Firmicutes	c__Clostridia	o__Clostridiales	f__Ruminococcaceae	g__	s__
waist	OTU2066056	-8.50425e-05	Negative	0.000217568	p__Firmicutes	c__Clostridia	o__Clostridiales	f__Ruminococcaceae	g__	s__
DBP	OTU1102370	-8.80955e-05	Negative	0.00678835	p__Firmicutes	c__Clostridia	o__Clostridiales	f__Ruminococcaceae	g__	s__
SBP	OTU4450214	-9.09394e-05	Negative	0.00410758	p__Firmicutes	c__Clostridia	o__Clostridiales	f__Ruminococcaceae	g__	s__
DBP	OTU4364405	-0.000102328	Negative	0.00225496	p__Firmicutes	c__Clostridia	o__Clostridiales	f__Ruminococcaceae	g__	s__
MetSy	OTU183715	-0.000103257	Negative	0.00232716	p__Firmicutes	c__Clostridia	o__Clostridiales	f__Ruminococcaceae	g__	s__
SBP	OTU4439469	-0.000105724	Negative	0.000168672	p__Firmicutes	c__Clostridia	o__Clostridiales	f__Ruminococcaceae	g__	s__
DBP	OTU4300690	-0.000110991	Negative	0.00151759	p__Firmicutes	c__Clostridia	o__Clostridiales	f__Ruminococcaceae	g__	s__
DBP	OTU4468466	-0.000115341	Negative	0.00113003	p__Firmicutes	c__Clostridia	o__Clostridiales	f__Ruminococcaceae	g__	s__
waist	OTU4412540	-0.000121111	Negative	6.20691e-06	p__Firmicutes	c__Clostridia	o__Clostridiales	f__Ruminococcaceae	g__	s__
MetSy	OTU4446669	-0.000124044	Negative	0.048492	p__Firmicutes	c__Clostridia	o__Clostridiales	f__Ruminococcaceae	g__	s__
DBP	OTU4439469	-0.000132672	Negative	0.00937917	p__Firmicutes	c__Clostridia	o__Clostridiales	f__Ruminococcaceae	g__	s__
waist	OTU1102370	-0.000139445	Negative	9.74997e-05	p__Firmicutes	c__Clostridia	o__Clostridiales	f__Ruminococcaceae	g__	s__
DBP	OTU4450214	-0.000153563	Negative	0.00474049	p__Firmicutes	c__Clostridia	o__Clostridiales	f__Ruminococcaceae	g__	s__
waist	OTU181174	-0.000153967	Negative	1.84692e-13	p__Firmicutes	c__Clostridia	o__Clostridiales	f__Ruminococcaceae	g__	s__
TG	OTU354334	-0.000166911	Negative	0.00634343	p__Firmicutes	c__Clostridia	o__Clostridiales	f__Ruminococcaceae	g__	s__
TG	OTU174493	-0.000169274	Negative	0.0381255	p__Firmicutes	c__Clostridia	o__Clostridiales	f__Ruminococcaceae	g__	s__
TG	OTU189760	-0.000171129	Negative	0.0215586	p__Firmicutes	c__Clostridia	o__Clostridiales	f__Ruminococcaceae	g__	s__
TG	OTU194672	-0.00018179	Negative	0.00481693	p__Firmicutes	c__Clostridia	o__Clostridiales	f__Ruminococcaceae	g__	s__
waist	OTU4364405	-0.000183353	Negative	5.09437e-07	p__Firmicutes	c__Clostridia	o__Clostridiales	f__Ruminococcaceae	g__	s__
waist	OTU4300690	-0.000184565	Negative	1.59295e-06	p__Firmicutes	c__Clostridia	o__Clostridiales	f__Ruminococcaceae	g__	s__
TG	OTU187883	-0.000194463	Negative	0.00634343	p__Firmicutes	c__Clostridia	o__Clostridiales	f__Ruminococcaceae	g__	s__
waist	OTU4468466	-0.00020089	Negative	2.2224e-07	p__Firmicutes	c__Clostridia	o__Clostridiales	f__Ruminococcaceae	g__	s__
TG	OTU355685	-0.000201416	Negative	0.00768217	p__Firmicutes	c__Clostridia	o__Clostridiales	f__Ruminococcaceae	g__	s__
TG	OTU3390534	-0.000204053	Negative	0.0132993	p__Firmicutes	c__Clostridia	o__Clostridiales	f__Ruminococcaceae	g__	s__
TG	OTU184426	-0.000205057	Negative	0.00157915	p__Firmicutes	c__Clostridia	o__Clostridiales	f__Ruminococcaceae	g__	s__
TG	OTU840376	-0.000213154	Negative	0.0294433	p__Firmicutes	c__Clostridia	o__Clostridiales	f__Ruminococcaceae	g__	s__
MetSy	OTU294812	-0.000214833	Negative	0.0344318	p__Firmicutes	c__Clostridia	o__Clostridiales	f__Ruminococcaceae	g__	s__
DBP	OTU4423553	-0.000215239	Negative	0.00184204	p__Firmicutes	c__Clostridia	o__Clostridiales	f__Ruminococcaceae	g__	s__
waist	OTU4423553	-0.000240734	Negative	0.0029823	p__Firmicutes	c__Clostridia	o__Clostridiales	f__Ruminococcaceae	g__	s__
waist	OTU4439469	-0.000251251	Negative	3.90448e-06	p__Firmicutes	c__Clostridia	o__Clostridiales	f__Ruminococcaceae	g__	s__
TG	OTU2229500	-0.000263988	Negative	0.0333023	p__Firmicutes	c__Clostridia	o__Clostridiales	f__Ruminococcaceae	g__	s__
waist	OTU4450214	-0.000283716	Negative	1.31741e-06	p__Firmicutes	c__Clostridia	o__Clostridiales	f__Ruminococcaceae	g__	s__
TG	OTU174749	-0.000342804	Negative	9.54488e-05	p__Firmicutes	c__Clostridia	o__Clostridiales	f__Ruminococcaceae	g__	s__
FBG	OTU181174	-0.000360081	Negative	0.0125239	p__Firmicutes	c__Clostridia	o__Clostridiales	f__Ruminococcaceae	g__	s__
TG	OTU4409280	-0.000369451	Negative	1.32887e-05	p__Firmicutes	c__Clostridia	o__Clostridiales	f__Ruminococcaceae	g__	s__
TG	OTU311947	-0.00038531	Negative	0.0282922	p__Firmicutes	c__Clostridia	o__Clostridiales	f__Ruminococcaceae	g__	s__
TG	OTU4380450	-0.000458116	Negative	0.000603725	p__Firmicutes	c__Clostridia	o__Clostridiales	f__Ruminococcaceae	g__	s__
TG	OTU4484075	-0.000468143	Negative	8.60374e-08	p__Firmicutes	c__Clostridia	o__Clostridiales	f__Ruminococcaceae	g__	s__
TG	OTU4465072	-0.00053373	Negative	0.0122954	p__Firmicutes	c__Clostridia	o__Clostridiales	f__Ruminococcaceae	g__	s__
FBG	OTU1102370	-0.000546625	Negative	0.0189585	p__Firmicutes	c__Clostridia	o__Clostridiales	f__Ruminococcaceae	g__	s__
HDL	OTU191148	-0.000564437	Negative	0.0194448	p__Firmicutes	c__Clostridia	o__Clostridiales	f__Ruminococcaceae	g__	s__
TG	OTU173863	-0.000571933	Negative	0.000669444	p__Firmicutes	c__Clostridia	o__Clostridiales	f__Ruminococcaceae	g__	s__
FBG	OTU4468466	-0.000577841	Negative	0.0292147	p__Firmicutes	c__Clostridia	o__Clostridiales	f__Ruminococcaceae	g__	s__
TG	OTU181174	-0.000594865	Negative	1.1453e-05	p__Firmicutes	c__Clostridia	o__Clostridiales	f__Ruminococcaceae	g__	s__
HDL	OTU2223978	-0.000651558	Negative	0.0132022	p__Firmicutes	c__Clostridia	o__Clostridiales	f__Ruminococcaceae	g__	s__
MetSy	OTU184426	-0.000742535	Negative	0.00344791	p__Firmicutes	c__Clostridia	o__Clostridiales	f__Ruminococcaceae	g__	s__
TG	OTU4412540	-0.000788425	Negative	1.51535e-06	p__Firmicutes	c__Clostridia	o__Clostridiales	f__Ruminococcaceae	g__	s__
MetSy	OTU3390534	-0.000806854	Negative	0.0110147	p__Firmicutes	c__Clostridia	o__Clostridiales	f__Ruminococcaceae	g__	s__
TG	OTU1102370	-0.000921172	Negative	2.3001e-05	p__Firmicutes	c__Clostridia	o__Clostridiales	f__Ruminococcaceae	g__	s__
TG	OTU4364405	-0.000937535	Negative	4.56233e-05	p__Firmicutes	c__Clostridia	o__Clostridiales	f__Ruminococcaceae	g__	s__
TG	OTU48084	-0.00095009	Negative	0.00857465	p__Firmicutes	c__Clostridia	o__Clostridiales	f__Ruminococcaceae	g__	s__
TG	OTU4300690	-0.00109342	Negative	4.27743e-06	p__Firmicutes	c__Clostridia	o__Clostridiales	f__Ruminococcaceae	g__	s__
TG	OTU4423553	-0.00116068	Negative	0.0275527	p__Firmicutes	c__Clostridia	o__Clostridiales	f__Ruminococcaceae	g__	s__
TG	OTU4468466	-0.00117463	Negative	1.01548e-06	p__Firmicutes	c__Clostridia	o__Clostridiales	f__Ruminococcaceae	g__	s__
TG	OTU4346675	-0.00126798	Negative	0.0389416	p__Firmicutes	c__Clostridia	o__Clostridiales	f__Ruminococcaceae	g__	s__
MetSy	OTU4409280	-0.00135244	Negative	4.41406e-05	p__Firmicutes	c__Clostridia	o__Clostridiales	f__Ruminococcaceae	g__	s__
TG	OTU178773	-0.00137112	Negative	0.000130959	p__Firmicutes	c__Clostridia	o__Clostridiales	f__Ruminococcaceae	g__	s__
MetSy	OTU4484075	-0.00137695	Negative	8.31783e-05	p__Firmicutes	c__Clostridia	o__Clostridiales	f__Ruminococcaceae	g__	s__
MetSy	OTU4380450	-0.00156657	Negative	0.00300861	p__Firmicutes	c__Clostridia	o__Clostridiales	f__Ruminococcaceae	g__	s__
MetSy	OTU2066056	-0.00181266	Negative	0.00118334	p__Firmicutes	c__Clostridia	o__Clostridiales	f__Ruminococcaceae	g__	s__
TG	OTU4450214	-0.00186424	Negative	2.02832e-07	p__Firmicutes	c__Clostridia	o__Clostridiales	f__Ruminococcaceae	g__	s__
TG	OTU1105016	-0.001979	Negative	0.00165225	p__Firmicutes	c__Clostridia	o__Clostridiales	f__Ruminococcaceae	g__	s__
MetSy	OTU4412540	-0.00259597	Negative	6.41056e-05	p__Firmicutes	c__Clostridia	o__Clostridiales	f__Ruminococcaceae	g__	s__
MetSy	OTU181174	-0.0028229	Negative	3.83795e-08	p__Firmicutes	c__Clostridia	o__Clostridiales	f__Ruminococcaceae	g__	s__
TG	OTU4469167	-0.00299271	Negative	4.33979e-08	p__Firmicutes	c__Clostridia	o__Clostridiales	f__Ruminococcaceae	g__	s__
MetSy	OTU1102370	-0.00311906	Negative	0.000292065	p__Firmicutes	c__Clostridia	o__Clostridiales	f__Ruminococcaceae	g__	s__
MetSy	OTU4439469	-0.00312595	Negative	0.0332794	p__Firmicutes	c__Clostridia	o__Clostridiales	f__Ruminococcaceae	g__	s__
MetSy	OTU178773	-0.00315937	Negative	0.039943	p__Firmicutes	c__Clostridia	o__Clostridiales	f__Ruminococcaceae	g__	s__
MetSy	OTU48084	-0.00332893	Negative	0.0198553	p__Firmicutes	c__Clostridia	o__Clostridiales	f__Ruminococcaceae	g__	s__
HDL	OTU3236435	-0.00333337	Negative	0.00507859	p__Firmicutes	c__Clostridia	o__Clostridiales	f__Ruminococcaceae	g__	s__
MetSy	OTU4364405	-0.00343956	Negative	0.000126116	p__Firmicutes	c__Clostridia	o__Clostridiales	f__Ruminococcaceae	g__	s__
MetSy	OTU4423553	-0.00413156	Negative	0.0465497	p__Firmicutes	c__Clostridia	o__Clostridiales	f__Ruminococcaceae	g__	s__
MetSy	OTU4468466	-0.00453753	Negative	1.04496e-06	p__Firmicutes	c__Clostridia	o__Clostridiales	f__Ruminococcaceae	g__	s__
MetSy	OTU4300690	-0.00515276	Negative	1.17201e-08	p__Firmicutes	c__Clostridia	o__Clostridiales	f__Ruminococcaceae	g__	s__
MetSy	OTU4346675	-0.00572914	Negative	0.0127248	p__Firmicutes	c__Clostridia	o__Clostridiales	f__Ruminococcaceae	g__	s__
MetSy	OTU4450214	-0.00652435	Negative	3.16092e-06	p__Firmicutes	c__Clostridia	o__Clostridiales	f__Ruminococcaceae	g__	s__
MetSy	OTU4469167	-0.00935288	Negative	1.51417e-05	p__Firmicutes	c__Clostridia	o__Clostridiales	f__Ruminococcaceae	g__	s__
SBP	OTU4342104	-6.65996e-07	Negative	0.0258257	p__Firmicutes	c__Clostridia	o__Clostridiales	f__Ruminococcaceae	g__Anaerotruncus	s__
waist	OTU4342104	-1.78471e-06	Negative	0.00138751	p__Firmicutes	c__Clostridia	o__Clostridiales	f__Ruminococcaceae	g__Anaerotruncus	s__
waist	OTU157224	2.51507e-05	Positive	0.0300554	p__Firmicutes	c__Clostridia	o__Clostridiales	f__Ruminococcaceae	g__Faecalibacterium	s__prausnitzii
TG	OTU2338105	-2.17424e-06	Negative	0.00772325	p__Firmicutes	c__Clostridia	o__Clostridiales	f__Ruminococcaceae	g__Faecalibacterium	s__prausnitzii
TG	OTU132991	-2.29907e-06	Negative	0.00895549	p__Firmicutes	c__Clostridia	o__Clostridiales	f__Ruminococcaceae	g__Faecalibacterium	s__prausnitzii
TG	OTU173986	-0.000164917	Negative	0.00624277	p__Firmicutes	c__Clostridia	o__Clostridiales	f__Ruminococcaceae	g__Faecalibacterium	s__prausnitzii
TG	OTU189708	-0.000192705	Negative	0.00170712	p__Firmicutes	c__Clostridia	o__Clostridiales	f__Ruminococcaceae	g__Faecalibacterium	s__prausnitzii
TG	OTU4462107	-0.000197144	Negative	0.00274438	p__Firmicutes	c__Clostridia	o__Clostridiales	f__Ruminococcaceae	g__Faecalibacterium	s__prausnitzii
TG	OTU183676	-0.000213315	Negative	0.000980993	p__Firmicutes	c__Clostridia	o__Clostridiales	f__Ruminococcaceae	g__Faecalibacterium	s__prausnitzii
TG	OTU181858	-0.000230997	Negative	0.000855717	p__Firmicutes	c__Clostridia	o__Clostridiales	f__Ruminococcaceae	g__Faecalibacterium	s__prausnitzii
TG	OTU3430935	-0.000252966	Negative	0.0029197	p__Firmicutes	c__Clostridia	o__Clostridiales	f__Ruminococcaceae	g__Faecalibacterium	s__prausnitzii
TG	OTU175560	-0.000285087	Negative	0.00253482	p__Firmicutes	c__Clostridia	o__Clostridiales	f__Ruminococcaceae	g__Faecalibacterium	s__prausnitzii
TG	OTU180806	-0.000333068	Negative	0.000424167	p__Firmicutes	c__Clostridia	o__Clostridiales	f__Ruminococcaceae	g__Faecalibacterium	s__prausnitzii
TG	OTU4403113	-0.000339631	Negative	0.00314642	p__Firmicutes	c__Clostridia	o__Clostridiales	f__Ruminococcaceae	g__Faecalibacterium	s__prausnitzii
TG	OTU4470582	-0.000664864	Negative	0.00019926	p__Firmicutes	c__Clostridia	o__Clostridiales	f__Ruminococcaceae	g__Faecalibacterium	s__prausnitzii
TG	OTU4481131	-0.00339817	Negative	3.30885e-05	p__Firmicutes	c__Clostridia	o__Clostridiales	f__Ruminococcaceae	g__Faecalibacterium	s__prausnitzii
TG	OTU4478125	-0.00429564	Negative	2.36718e-05	p__Firmicutes	c__Clostridia	o__Clostridiales	f__Ruminococcaceae	g__Faecalibacterium	s__prausnitzii
SBP	OTU4357315	-5.67213e-07	Negative	0.0143091	p__Firmicutes	c__Clostridia	o__Clostridiales	f__Ruminococcaceae	g__Oscillospira	s__
SBP	OTU4356307	-5.75528e-07	Negative	0.0138384	p__Firmicutes	c__Clostridia	o__Clostridiales	f__Ruminococcaceae	g__Oscillospira	s__
waist	OTU212686	-8.59891e-07	Negative	0.0128884	p__Firmicutes	c__Clostridia	o__Clostridiales	f__Ruminococcaceae	g__Oscillospira	s__
waist	OTU365536	-8.80345e-07	Negative	0.000526632	p__Firmicutes	c__Clostridia	o__Clostridiales	f__Ruminococcaceae	g__Oscillospira	s__
waist	OTU4357315	-1.14102e-06	Negative	0.0132424	p__Firmicutes	c__Clostridia	o__Clostridiales	f__Ruminococcaceae	g__Oscillospira	s__
waist	OTU4410988	-2.98921e-06	Negative	5.79617e-07	p__Firmicutes	c__Clostridia	o__Clostridiales	f__Ruminococcaceae	g__Oscillospira	s__
TG	OTU176104	-9.28033e-06	Negative	0.0148141	p__Firmicutes	c__Clostridia	o__Clostridiales	f__Ruminococcaceae	g__Oscillospira	s__
MetSy	OTU365536	-1.44365e-05	Negative	0.0271274	p__Firmicutes	c__Clostridia	o__Clostridiales	f__Ruminococcaceae	g__Oscillospira	s__
MetSy	OTU2307779	-1.74904e-05	Negative	0.00175597	p__Firmicutes	c__Clostridia	o__Clostridiales	f__Ruminococcaceae	g__Oscillospira	s__
SBP	OTU4343528	-1.9138e-05	Negative	0.000240254	p__Firmicutes	c__Clostridia	o__Clostridiales	f__Ruminococcaceae	g__Oscillospira	s__
DBP	OTU4343528	-2.88918e-05	Negative	0.00153152	p__Firmicutes	c__Clostridia	o__Clostridiales	f__Ruminococcaceae	g__Oscillospira	s__
SBP	OTU4474760	-3.39137e-05	Negative	0.00144504	p__Firmicutes	c__Clostridia	o__Clostridiales	f__Ruminococcaceae	g__Oscillospira	s__
SBP	OTU4437359	-3.45509e-05	Negative	0.016046	p__Firmicutes	c__Clostridia	o__Clostridiales	f__Ruminococcaceae	g__Oscillospira	s__
MetSy	OTU4410988	-4.04571e-05	Negative	0.00977337	p__Firmicutes	c__Clostridia	o__Clostridiales	f__Ruminococcaceae	g__Oscillospira	s__
waist	OTU4343528	-4.5925e-05	Negative	5.15139e-06	p__Firmicutes	c__Clostridia	o__Clostridiales	f__Ruminococcaceae	g__Oscillospira	s__
DBP	OTU4474760	-5.63043e-05	Negative	0.00214732	p__Firmicutes	c__Clostridia	o__Clostridiales	f__Ruminococcaceae	g__Oscillospira	s__
SBP	OTU3903651	-5.92253e-05	Negative	0.0496959	p__Firmicutes	c__Clostridia	o__Clostridiales	f__Ruminococcaceae	g__Oscillospira	s__
SBP	OTU1504042	-6.24025e-05	Negative	3.42273e-07	p__Firmicutes	c__Clostridia	o__Clostridiales	f__Ruminococcaceae	g__Oscillospira	s__
DBP	OTU1504042	-7.39198e-05	Negative	0.000828914	p__Firmicutes	c__Clostridia	o__Clostridiales	f__Ruminococcaceae	g__Oscillospira	s__
waist	OTU4474760	-7.44657e-05	Negative	0.000357299	p__Firmicutes	c__Clostridia	o__Clostridiales	f__Ruminococcaceae	g__Oscillospira	s__
waist	OTU4437359	-0.000112036	Negative	1.78573e-05	p__Firmicutes	c__Clostridia	o__Clostridiales	f__Ruminococcaceae	g__Oscillospira	s__
FBG	OTU4343528	-0.000153422	Negative	0.022816	p__Firmicutes	c__Clostridia	o__Clostridiales	f__Ruminococcaceae	g__Oscillospira	s__
waist	OTU1504042	-0.000160968	Negative	1.3557e-11	p__Firmicutes	c__Clostridia	o__Clostridiales	f__Ruminococcaceae	g__Oscillospira	s__
waist	OTU3903651	-0.000239883	Negative	4.56314e-06	p__Firmicutes	c__Clostridia	o__Clostridiales	f__Ruminococcaceae	g__Oscillospira	s__
FBG	OTU1504042	-0.000336376	Negative	0.0462029	p__Firmicutes	c__Clostridia	o__Clostridiales	f__Ruminococcaceae	g__Oscillospira	s__
TG	OTU1504042	-0.000403194	Negative	0.0159681	p__Firmicutes	c__Clostridia	o__Clostridiales	f__Ruminococcaceae	g__Oscillospira	s__
FBG	OTU4437359	-0.000446862	Negative	0.0079327	p__Firmicutes	c__Clostridia	o__Clostridiales	f__Ruminococcaceae	g__Oscillospira	s__
TG	OTU4474760	-0.000534955	Negative	1.95011e-05	p__Firmicutes	c__Clostridia	o__Clostridiales	f__Ruminococcaceae	g__Oscillospira	s__
MetSy	OTU4343528	-0.000752665	Negative	0.00322036	p__Firmicutes	c__Clostridia	o__Clostridiales	f__Ruminococcaceae	g__Oscillospira	s__
TG	OTU4437359	-0.000953673	Negative	8.27928e-10	p__Firmicutes	c__Clostridia	o__Clostridiales	f__Ruminococcaceae	g__Oscillospira	s__
MetSy	OTU4474760	-0.00225197	Negative	2.58585e-06	p__Firmicutes	c__Clostridia	o__Clostridiales	f__Ruminococcaceae	g__Oscillospira	s__
MetSy	OTU1504042	-0.00283333	Negative	1.17148e-06	p__Firmicutes	c__Clostridia	o__Clostridiales	f__Ruminococcaceae	g__Oscillospira	s__
MetSy	OTU4437359	-0.00294505	Negative	1.57668e-06	p__Firmicutes	c__Clostridia	o__Clostridiales	f__Ruminococcaceae	g__Oscillospira	s__
MetSy	OTU3903651	-0.00406151	Negative	0.00210763	p__Firmicutes	c__Clostridia	o__Clostridiales	f__Ruminococcaceae	g__Oscillospira	s__
MetSy	OTU3589845	0.00389254	Positive	0.0348306	p__Firmicutes	c__Clostridia	o__Clostridiales	f__Ruminococcaceae	g__Ruminococcus	s__
waist	OTU3589845	0.000216416	Positive	0.00298466	p__Firmicutes	c__Clostridia	o__Clostridiales	f__Ruminococcaceae	g__Ruminococcus	s__
DBP	OTU192244	-6.02427e-07	Negative	0.00106863	p__Firmicutes	c__Clostridia	o__Clostridiales	f__Ruminococcaceae	g__Ruminococcus	s__
waist	OTU4460847	-1.48429e-06	Negative	0.0199898	p__Firmicutes	c__Clostridia	o__Clostridiales	f__Ruminococcaceae	g__Ruminococcus	s__
waist	OTU2979308	-6.03338e-05	Negative	0.0385448	p__Firmicutes	c__Clostridia	o__Clostridiales	f__Ruminococcaceae	g__Ruminococcus	s__
waist	OTU4416951	-0.000132579	Negative	0.0179492	p__Firmicutes	c__Clostridia	o__Clostridiales	f__Ruminococcaceae	g__Ruminococcus	s__
TG	OTU4416951	-0.000791085	Negative	0.0227782	p__Firmicutes	c__Clostridia	o__Clostridiales	f__Ruminococcaceae	g__Ruminococcus	s__
waist	OTU16054	9.70152e-05	Positive	0.0270333	p__Firmicutes	c__Clostridia	o__Clostridiales	f__Ruminococcaceae	g__Ruminococcus	s__callidus
MetSy	OTU2829179	0.00345844	Positive	0.0379739	p__Firmicutes	c__Clostridia	o__Clostridiales	f__Veillonellaceae	g__Acidaminococcus	s__
HDL	OTU2829179	-0.00287873	Negative	0.0334681	p__Firmicutes	c__Clostridia	o__Clostridiales	f__Veillonellaceae	g__Acidaminococcus	s__
waist	OTU4326870	0.000294562	Positive	0.0184377	p__Firmicutes	c__Clostridia	o__Clostridiales	f__Veillonellaceae	g__Dialister	s__
MetSy	OTU2530636	0.0112105	Positive	0.000147201	p__Firmicutes	c__Clostridia	o__Clostridiales	f__Veillonellaceae	g__Megamonas	s__
TG	OTU2530636	0.00236276	Positive	0.0028488	p__Firmicutes	c__Clostridia	o__Clostridiales	f__Veillonellaceae	g__Megamonas	s__
waist	OTU2530636	0.000456792	Positive	0.000246928	p__Firmicutes	c__Clostridia	o__Clostridiales	f__Veillonellaceae	g__Megamonas	s__
DBP	OTU2530636	0.0003602	Positive	0.000937273	p__Firmicutes	c__Clostridia	o__Clostridiales	f__Veillonellaceae	g__Megamonas	s__
SBP	OTU2530636	0.000219126	Positive	0.000511793	p__Firmicutes	c__Clostridia	o__Clostridiales	f__Veillonellaceae	g__Megamonas	s__
MetSy	OTU52166	0.005032	Positive	0.0102923	p__Firmicutes	c__Clostridia	o__Clostridiales	f__Veillonellaceae	g__Megasphaera	s__
FBG	OTU52166	0.00141151	Positive	0.00336785	p__Firmicutes	c__Clostridia	o__Clostridiales	f__Veillonellaceae	g__Megasphaera	s__
waist	OTU52166	0.000211532	Positive	0.0101798	p__Firmicutes	c__Clostridia	o__Clostridiales	f__Veillonellaceae	g__Megasphaera	s__
FBG	OTU214682	0.000111235	Positive	0.000228253	p__Firmicutes	c__Clostridia	o__Clostridiales	f__Veillonellaceae	g__Megasphaera	s__
FBG	OTU3039313	1.80044e-05	Positive	0.0334438	p__Firmicutes	c__Clostridia	o__Clostridiales	f__Veillonellaceae	g__Megasphaera	s__
waist	OTU3138798	-0.000315357	Negative	0.0487206	p__Firmicutes	c__Clostridia	o__Clostridiales	f__Veillonellaceae	g__Phascolarctobacterium	s__
waist	OTU4474951	-0.000260855	Negative	0.00101431	p__Firmicutes	c__Clostridia	o__Clostridiales	f__Veillonellaceae	g__Veillonella	s__parvula
TG	OTU2498994	0.00170926	Positive	0.0154608	p__Firmicutes	c__Erysipelotrichi	o__Erysipelotrichales	f__Erysipelotrichaceae	g__	s__
TG	OTU4390365	0.000830096	Positive	0.00186552	p__Firmicutes	c__Erysipelotrichi	o__Erysipelotrichales	f__Erysipelotrichaceae	g__	s__
TG	OTU191355	0.000343552	Positive	0.0342965	p__Firmicutes	c__Erysipelotrichi	o__Erysipelotrichales	f__Erysipelotrichaceae	g__	s__
waist	OTU2498994	0.000313334	Positive	0.00499935	p__Firmicutes	c__Erysipelotrichi	o__Erysipelotrichales	f__Erysipelotrichaceae	g__	s__
waist	OTU191355	5.81641e-05	Positive	0.0259568	p__Firmicutes	c__Erysipelotrichi	o__Erysipelotrichales	f__Erysipelotrichaceae	g__	s__
TG	OTU369635	1.90804e-06	Positive	0.012655	p__Firmicutes	c__Erysipelotrichi	o__Erysipelotrichales	f__Erysipelotrichaceae	g__	s__
waist	OTU4295707	0.000135193	Positive	0.0349754	p__Firmicutes	c__Erysipelotrichi	o__Erysipelotrichales	f__Erysipelotrichaceae	g__[Eubacterium]	s__biforme
TG	OTU4396877	0.000459854	Positive	0.000374658	p__Firmicutes	c__Erysipelotrichi	o__Erysipelotrichales	f__Erysipelotrichaceae	g__[Eubacterium]	s__dolichum
TG	OTU851715	0.000367308	Positive	0.0154608	p__Firmicutes	c__Erysipelotrichi	o__Erysipelotrichales	f__Erysipelotrichaceae	g__[Eubacterium]	s__dolichum
MetSy	OTU851938	0.000823386	Positive	0.0381255	p__Firmicutes	c__Erysipelotrichi	o__Erysipelotrichales	f__Erysipelotrichaceae	g__Bulleidia	s__moorei
TG	OTU851938	0.000374925	Positive	4.48687e-05	p__Firmicutes	c__Erysipelotrichi	o__Erysipelotrichales	f__Erysipelotrichaceae	g__Bulleidia	s__moorei
waist	OTU851938	5.5656e-05	Positive	0.000237373	p__Firmicutes	c__Erysipelotrichi	o__Erysipelotrichales	f__Erysipelotrichaceae	g__Bulleidia	s__moorei
waist	OTU4396248	-7.85483e-05	Negative	0.00275539	p__Firmicutes	c__Erysipelotrichi	o__Erysipelotrichales	f__Erysipelotrichaceae	g__Coprobacillus	s__
MetSy	OTU4456091	0.00882885	Positive	0.00517723	p__Fusobacteria	c__Fusobacteriia	o__Fusobacteriales	f__Fusobacteriaceae	g__Fusobacterium	s__
HDL	OTU4456091	0.00591435	Positive	0.0279807	p__Fusobacteria	c__Fusobacteriia	o__Fusobacteriales	f__Fusobacteriaceae	g__Fusobacterium	s__
TG	OTU4456091	0.00291176	Positive	0.000191995	p__Fusobacteria	c__Fusobacteriia	o__Fusobacteriales	f__Fusobacteriaceae	g__Fusobacterium	s__
FBG	OTU4456091	0.00230052	Positive	0.00352336	p__Fusobacteria	c__Fusobacteriia	o__Fusobacteriales	f__Fusobacteriaceae	g__Fusobacterium	s__
MetSy	OTU4254313	0.00203126	Positive	0.0342965	p__Fusobacteria	c__Fusobacteriia	o__Fusobacteriales	f__Fusobacteriaceae	g__Fusobacterium	s__
MetSy	OTU4439398	0.00139594	Positive	0.0318608	p__Fusobacteria	c__Fusobacteriia	o__Fusobacteriales	f__Fusobacteriaceae	g__Fusobacterium	s__
TG	OTU4254313	0.000884222	Positive	7.78325e-05	p__Fusobacteria	c__Fusobacteriia	o__Fusobacteriales	f__Fusobacteriaceae	g__Fusobacterium	s__
TG	OTU4439398	0.000527332	Positive	0.000693015	p__Fusobacteria	c__Fusobacteriia	o__Fusobacteriales	f__Fusobacteriaceae	g__Fusobacterium	s__
DBP	OTU4456091	0.000272178	Positive	0.0211662	p__Fusobacteria	c__Fusobacteriia	o__Fusobacteriales	f__Fusobacteriaceae	g__Fusobacterium	s__
SBP	OTU4456091	0.000188403	Positive	0.00457693	p__Fusobacteria	c__Fusobacteriia	o__Fusobacteriales	f__Fusobacteriaceae	g__Fusobacterium	s__
DBP	OTU4254313	7.45331e-05	Positive	0.0310051	p__Fusobacteria	c__Fusobacteriia	o__Fusobacteriales	f__Fusobacteriaceae	g__Fusobacterium	s__
DBP	OTU4439398	6.55188e-05	Positive	0.00309013	p__Fusobacteria	c__Fusobacteriia	o__Fusobacteriales	f__Fusobacteriaceae	g__Fusobacterium	s__
SBP	OTU4254313	5.24364e-05	Positive	0.00668234	p__Fusobacteria	c__Fusobacteriia	o__Fusobacteriales	f__Fusobacteriaceae	g__Fusobacterium	s__
SBP	OTU4439398	4.13724e-05	Positive	0.00118334	p__Fusobacteria	c__Fusobacteriia	o__Fusobacteriales	f__Fusobacteriaceae	g__Fusobacterium	s__
FBG	OTU4449244	1.47332e-05	Positive	0.000401435	p__Fusobacteria	c__Fusobacteriia	o__Fusobacteriales	f__Fusobacteriaceae	g__Fusobacterium	s__
waist	OTU1592748	4.48619e-07	Positive	0.0405451	p__Fusobacteria	c__Fusobacteriia	o__Fusobacteriales	f__Fusobacteriaceae	g__Fusobacterium	s__
MetSy	OTU654155	0.00523337	Positive	7.01067e-06	p__Proteobacteria	c__Alphaproteobacteria	o__Caulobacterales	f__Caulobacteraceae	g__	s__
MetSy	OTU227434	0.00243018	Positive	1.11256e-06	p__Proteobacteria	c__Alphaproteobacteria	o__Caulobacterales	f__Caulobacteraceae	g__	s__
MetSy	OTU765388	0.00241465	Positive	7.3627e-06	p__Proteobacteria	c__Alphaproteobacteria	o__Caulobacterales	f__Caulobacteraceae	g__	s__
TG	OTU654155	0.00179934	Positive	8.093e-10	p__Proteobacteria	c__Alphaproteobacteria	o__Caulobacterales	f__Caulobacteraceae	g__	s__
MetSy	OTU810889	0.00168652	Positive	7.7545e-07	p__Proteobacteria	c__Alphaproteobacteria	o__Caulobacterales	f__Caulobacteraceae	g__	s__
MetSy	OTU159017	0.00126397	Positive	6.37857e-05	p__Proteobacteria	c__Alphaproteobacteria	o__Caulobacterales	f__Caulobacteraceae	g__	s__
MetSy	OTU4373482	0.00100328	Positive	0.0120238	p__Proteobacteria	c__Alphaproteobacteria	o__Caulobacterales	f__Caulobacteraceae	g__	s__
FBG	OTU654155	0.000863171	Positive	0.00626647	p__Proteobacteria	c__Alphaproteobacteria	o__Caulobacterales	f__Caulobacteraceae	g__	s__
TG	OTU227434	0.0007665	Positive	1.41074e-09	p__Proteobacteria	c__Alphaproteobacteria	o__Caulobacterales	f__Caulobacteraceae	g__	s__
TG	OTU765388	0.00075161	Positive	3.83795e-08	p__Proteobacteria	c__Alphaproteobacteria	o__Caulobacterales	f__Caulobacteraceae	g__	s__
TG	OTU4373482	0.000527888	Positive	1.11071e-08	p__Proteobacteria	c__Alphaproteobacteria	o__Caulobacterales	f__Caulobacteraceae	g__	s__
TG	OTU159017	0.000453282	Positive	8.0927e-09	p__Proteobacteria	c__Alphaproteobacteria	o__Caulobacterales	f__Caulobacteraceae	g__	s__
TG	OTU810889	0.000438201	Positive	6.72653e-07	p__Proteobacteria	c__Alphaproteobacteria	o__Caulobacterales	f__Caulobacteraceae	g__	s__
FBG	OTU227434	0.000284626	Positive	0.0495572	p__Proteobacteria	c__Alphaproteobacteria	o__Caulobacterales	f__Caulobacteraceae	g__	s__
FBG	OTU810889	0.000245863	Positive	0.00903498	p__Proteobacteria	c__Alphaproteobacteria	o__Caulobacterales	f__Caulobacteraceae	g__	s__
waist	OTU654155	0.000243741	Positive	4.79606e-07	p__Proteobacteria	c__Alphaproteobacteria	o__Caulobacterales	f__Caulobacteraceae	g__	s__
FBG	OTU159017	0.000200185	Positive	0.02137	p__Proteobacteria	c__Alphaproteobacteria	o__Caulobacterales	f__Caulobacteraceae	g__	s__
waist	OTU227434	0.000120216	Positive	5.5945e-09	p__Proteobacteria	c__Alphaproteobacteria	o__Caulobacterales	f__Caulobacteraceae	g__	s__
waist	OTU765388	0.000119736	Positive	7.47016e-08	p__Proteobacteria	c__Alphaproteobacteria	o__Caulobacterales	f__Caulobacteraceae	g__	s__
waist	OTU810889	6.86049e-05	Positive	1.74323e-06	p__Proteobacteria	c__Alphaproteobacteria	o__Caulobacterales	f__Caulobacteraceae	g__	s__
waist	OTU159017	6.06279e-05	Positive	3.03559e-06	p__Proteobacteria	c__Alphaproteobacteria	o__Caulobacterales	f__Caulobacteraceae	g__	s__
waist	OTU4373482	4.50524e-05	Positive	0.00634343	p__Proteobacteria	c__Alphaproteobacteria	o__Caulobacterales	f__Caulobacteraceae	g__	s__
SBP	OTU227434	2.76885e-05	Positive	0.0182437	p__Proteobacteria	c__Alphaproteobacteria	o__Caulobacterales	f__Caulobacteraceae	g__	s__
MetSy	OTU4353264	1.63903e-05	Positive	0.00474049	p__Proteobacteria	c__Alphaproteobacteria	o__Caulobacterales	f__Caulobacteraceae	g__	s__
MetSy	OTU2591420	1.37189e-05	Positive	6.41056e-05	p__Proteobacteria	c__Alphaproteobacteria	o__Caulobacterales	f__Caulobacteraceae	g__	s__
MetSy	OTU4476089	1.07541e-05	Positive	3.74104e-06	p__Proteobacteria	c__Alphaproteobacteria	o__Caulobacterales	f__Caulobacteraceae	g__	s__
MetSy	OTU673010	9.28587e-06	Positive	0.026402	p__Proteobacteria	c__Alphaproteobacteria	o__Caulobacterales	f__Caulobacteraceae	g__	s__
TG	OTU4353264	5.67967e-06	Positive	6.69159e-05	p__Proteobacteria	c__Alphaproteobacteria	o__Caulobacterales	f__Caulobacteraceae	g__	s__
TG	OTU2591420	3.74904e-06	Positive	1.9816e-05	p__Proteobacteria	c__Alphaproteobacteria	o__Caulobacterales	f__Caulobacteraceae	g__	s__
TG	OTU673010	2.84408e-06	Positive	0.00626647	p__Proteobacteria	c__Alphaproteobacteria	o__Caulobacterales	f__Caulobacteraceae	g__	s__
FBG	OTU673010	2.13141e-06	Positive	0.0472656	p__Proteobacteria	c__Alphaproteobacteria	o__Caulobacterales	f__Caulobacteraceae	g__	s__
TG	OTU4476089	1.95117e-06	Positive	0.0022239	p__Proteobacteria	c__Alphaproteobacteria	o__Caulobacterales	f__Caulobacteraceae	g__	s__
waist	OTU4353264	5.42452e-07	Positive	0.0346131	p__Proteobacteria	c__Alphaproteobacteria	o__Caulobacterales	f__Caulobacteraceae	g__	s__
waist	OTU673010	4.91361e-07	Positive	0.00318825	p__Proteobacteria	c__Alphaproteobacteria	o__Caulobacterales	f__Caulobacteraceae	g__	s__
waist	OTU2591420	4.42127e-07	Positive	0.00334178	p__Proteobacteria	c__Alphaproteobacteria	o__Caulobacterales	f__Caulobacteraceae	g__	s__
waist	OTU4476089	3.75433e-07	Positive	0.000187477	p__Proteobacteria	c__Alphaproteobacteria	o__Caulobacterales	f__Caulobacteraceae	g__	s__
MetSy	OTU107461	0.00151253	Positive	0.00242792	p__Proteobacteria	c__Alphaproteobacteria	o__Rhizobiales	f__	g__	s__
TG	OTU107461	0.000741109	Positive	3.77442e-10	p__Proteobacteria	c__Alphaproteobacteria	o__Rhizobiales	f__	g__	s__
waist	OTU107461	7.00532e-05	Positive	0.000669444	p__Proteobacteria	c__Alphaproteobacteria	o__Rhizobiales	f__	g__	s__
MetSy	OTU740317	5.84538e-06	Positive	0.02137	p__Proteobacteria	c__Alphaproteobacteria	o__Rhizobiales	f__Bradyrhizobiaceae	g__	s__
MetSy	OTU3581990	5.62275e-06	Positive	0.00246675	p__Proteobacteria	c__Alphaproteobacteria	o__Rhizobiales	f__Bradyrhizobiaceae	g__	s__
TG	OTU3581990	1.34006e-06	Positive	0.00607045	p__Proteobacteria	c__Alphaproteobacteria	o__Rhizobiales	f__Bradyrhizobiaceae	g__	s__
waist	OTU740317	2.53853e-07	Positive	0.0164181	p__Proteobacteria	c__Alphaproteobacteria	o__Rhizobiales	f__Bradyrhizobiaceae	g__	s__
waist	OTU210800	1.86816e-07	Positive	0.0154608	p__Proteobacteria	c__Alphaproteobacteria	o__Rhizobiales	f__Bradyrhizobiaceae	g__	s__
waist	OTU3581990	1.71416e-07	Positive	0.0399982	p__Proteobacteria	c__Alphaproteobacteria	o__Rhizobiales	f__Bradyrhizobiaceae	g__	s__
MetSy	OTU4388819	0.00384829	Positive	0.000105982	p__Proteobacteria	c__Alphaproteobacteria	o__Rhizobiales	f__Bradyrhizobiaceae	g__Bradyrhizobium	s__
MetSy	OTU4475561	0.00290346	Positive	0.000148899	p__Proteobacteria	c__Alphaproteobacteria	o__Rhizobiales	f__Bradyrhizobiaceae	g__Bradyrhizobium	s__
TG	OTU4388819	0.00131449	Positive	1.0972e-07	p__Proteobacteria	c__Alphaproteobacteria	o__Rhizobiales	f__Bradyrhizobiaceae	g__Bradyrhizobium	s__
TG	OTU4475561	0.000884562	Positive	4.47088e-06	p__Proteobacteria	c__Alphaproteobacteria	o__Rhizobiales	f__Bradyrhizobiaceae	g__Bradyrhizobium	s__
waist	OTU4388819	0.00019395	Positive	1.70763e-06	p__Proteobacteria	c__Alphaproteobacteria	o__Rhizobiales	f__Bradyrhizobiaceae	g__Bradyrhizobium	s__
waist	OTU4475561	0.000137344	Positive	1.32387e-05	p__Proteobacteria	c__Alphaproteobacteria	o__Rhizobiales	f__Bradyrhizobiaceae	g__Bradyrhizobium	s__
MetSy	OTU4388385	0.002148	Positive	0.000258544	p__Proteobacteria	c__Alphaproteobacteria	o__Rhizobiales	f__Brucellaceae	g__Ochrobactrum	s__
TG	OTU4388385	0.00101504	Positive	6.94347e-13	p__Proteobacteria	c__Alphaproteobacteria	o__Rhizobiales	f__Brucellaceae	g__Ochrobactrum	s__
FBG	OTU4388385	0.00035755	Positive	0.0263879	p__Proteobacteria	c__Alphaproteobacteria	o__Rhizobiales	f__Brucellaceae	g__Ochrobactrum	s__
waist	OTU4388385	0.00012401	Positive	1.57728e-07	p__Proteobacteria	c__Alphaproteobacteria	o__Rhizobiales	f__Brucellaceae	g__Ochrobactrum	s__
SBP	OTU4388385	2.72753e-05	Positive	0.0475387	p__Proteobacteria	c__Alphaproteobacteria	o__Rhizobiales	f__Brucellaceae	g__Ochrobactrum	s__
MetSy	OTU1057526	0.00107297	Positive	0.00380228	p__Proteobacteria	c__Alphaproteobacteria	o__Rhizobiales	f__Hyphomicrobiaceae	g__Devosia	s__
TG	OTU1057526	0.000553278	Positive	2.35697e-10	p__Proteobacteria	c__Alphaproteobacteria	o__Rhizobiales	f__Hyphomicrobiaceae	g__Devosia	s__
waist	OTU1057526	6.78246e-05	Positive	3.03559e-06	p__Proteobacteria	c__Alphaproteobacteria	o__Rhizobiales	f__Hyphomicrobiaceae	g__Devosia	s__
MetSy	OTU4429854	1.65409e-05	Positive	0.0333684	p__Proteobacteria	c__Alphaproteobacteria	o__Rhizobiales	f__Methylobacteriaceae	g__	s__
FBG	OTU4429854	6.6761e-06	Positive	0.000171648	p__Proteobacteria	c__Alphaproteobacteria	o__Rhizobiales	f__Methylobacteriaceae	g__	s__
TG	OTU4429854	6.0881e-06	Positive	0.00110281	p__Proteobacteria	c__Alphaproteobacteria	o__Rhizobiales	f__Methylobacteriaceae	g__	s__
MetSy	OTU4434799	0.00134578	Positive	0.00231878	p__Proteobacteria	c__Alphaproteobacteria	o__Rhizobiales	f__Methylobacteriaceae	g__Methylobacterium	s__
MetSy	OTU677165	0.000728872	Positive	0.0336752	p__Proteobacteria	c__Alphaproteobacteria	o__Rhizobiales	f__Methylobacteriaceae	g__Methylobacterium	s__
TG	OTU4434799	0.000554651	Positive	1.88846e-07	p__Proteobacteria	c__Alphaproteobacteria	o__Rhizobiales	f__Methylobacteriaceae	g__Methylobacterium	s__
TG	OTU677165	0.000338096	Positive	1.95011e-05	p__Proteobacteria	c__Alphaproteobacteria	o__Rhizobiales	f__Methylobacteriaceae	g__Methylobacterium	s__
FBG	OTU677165	0.000247987	Positive	0.00216492	p__Proteobacteria	c__Alphaproteobacteria	o__Rhizobiales	f__Methylobacteriaceae	g__Methylobacterium	s__
waist	OTU4434799	9.36209e-05	Positive	5.6869e-08	p__Proteobacteria	c__Alphaproteobacteria	o__Rhizobiales	f__Methylobacteriaceae	g__Methylobacterium	s__
waist	OTU677165	3.45802e-05	Positive	0.0135588	p__Proteobacteria	c__Alphaproteobacteria	o__Rhizobiales	f__Methylobacteriaceae	g__Methylobacterium	s__
MetSy	OTU171409	0.000692776	Positive	0.000595764	p__Proteobacteria	c__Alphaproteobacteria	o__Sphingomonadales	f__Sphingomonadaceae	g__	s__
TG	OTU171409	0.000206353	Positive	4.99565e-05	p__Proteobacteria	c__Alphaproteobacteria	o__Sphingomonadales	f__Sphingomonadaceae	g__	s__
waist	OTU171409	2.86335e-05	Positive	0.000744708	p__Proteobacteria	c__Alphaproteobacteria	o__Sphingomonadales	f__Sphingomonadaceae	g__	s__
TG	OTU4438545	7.76777e-06	Positive	2.66341e-06	p__Proteobacteria	c__Alphaproteobacteria	o__Sphingomonadales	f__Sphingomonadaceae	g__	s__
TG	OTU4342023	2.42659e-06	Positive	0.00913836	p__Proteobacteria	c__Alphaproteobacteria	o__Sphingomonadales	f__Sphingomonadaceae	g__Blastomonas	s__
waist	OTU3259009	3.94732e-07	Positive	0.024438	p__Proteobacteria	c__Alphaproteobacteria	o__Sphingomonadales	f__Sphingomonadaceae	g__Novosphingobium	s__
MetSy	OTU4463045	0.00132544	Positive	0.00201497	p__Proteobacteria	c__Alphaproteobacteria	o__Sphingomonadales	f__Sphingomonadaceae	g__Sphingomonas	s__
TG	OTU4463045	0.000555013	Positive	8.22731e-08	p__Proteobacteria	c__Alphaproteobacteria	o__Sphingomonadales	f__Sphingomonadaceae	g__Sphingomonas	s__
FBG	OTU4463045	0.000325726	Positive	0.00268706	p__Proteobacteria	c__Alphaproteobacteria	o__Sphingomonadales	f__Sphingomonadaceae	g__Sphingomonas	s__
waist	OTU4463045	8.06635e-05	Positive	1.96144e-06	p__Proteobacteria	c__Alphaproteobacteria	o__Sphingomonadales	f__Sphingomonadaceae	g__Sphingomonas	s__
MetSy	OTU1111200	0.00193719	Positive	0.00082827	p__Proteobacteria	c__Betaproteobacteria	o__Burkholderiales	f__	g__	s__
MetSy	OTU4441792	0.00187497	Positive	0.000983947	p__Proteobacteria	c__Betaproteobacteria	o__Burkholderiales	f__	g__	s__
TG	OTU1111200	0.000794457	Positive	1.64574e-08	p__Proteobacteria	c__Betaproteobacteria	o__Burkholderiales	f__	g__	s__
TG	OTU4441792	0.000785071	Positive	1.17201e-08	p__Proteobacteria	c__Betaproteobacteria	o__Burkholderiales	f__	g__	s__
FBG	OTU4441792	0.000319494	Positive	0.0393282	p__Proteobacteria	c__Betaproteobacteria	o__Burkholderiales	f__	g__	s__
waist	OTU4441792	0.000107589	Positive	2.13767e-06	p__Proteobacteria	c__Betaproteobacteria	o__Burkholderiales	f__	g__	s__
waist	OTU1111200	9.81007e-05	Positive	3.08716e-05	p__Proteobacteria	c__Betaproteobacteria	o__Burkholderiales	f__	g__	s__
waist	OTU4474255	0.000156918	Positive	0.0361274	p__Proteobacteria	c__Betaproteobacteria	o__Burkholderiales	f__Alcaligenaceae	g__Sutterella	s__
waist	OTU4338624	-7.86958e-05	Negative	0.000368545	p__Proteobacteria	c__Betaproteobacteria	o__Burkholderiales	f__Alcaligenaceae	g__Sutterella	s__
TG	OTU4338624	-0.000317407	Negative	0.0326124	p__Proteobacteria	c__Betaproteobacteria	o__Burkholderiales	f__Alcaligenaceae	g__Sutterella	s__
MetSy	OTU4338624	-0.00123155	Negative	0.0318608	p__Proteobacteria	c__Betaproteobacteria	o__Burkholderiales	f__Alcaligenaceae	g__Sutterella	s__
MetSy	OTU4415338	0.00157722	Positive	0.0371266	p__Proteobacteria	c__Betaproteobacteria	o__Burkholderiales	f__Comamonadaceae	g__	s__
TG	OTU4479347	0.000369437	Positive	1.3049e-05	p__Proteobacteria	c__Betaproteobacteria	o__Burkholderiales	f__Comamonadaceae	g__	s__
waist	OTU4415338	9.598e-05	Positive	0.00109813	p__Proteobacteria	c__Betaproteobacteria	o__Burkholderiales	f__Comamonadaceae	g__	s__
waist	OTU4479347	4.15382e-05	Positive	0.00465303	p__Proteobacteria	c__Betaproteobacteria	o__Burkholderiales	f__Comamonadaceae	g__	s__
MetSy	OTU4429445	9.81e-06	Positive	0.0389034	p__Proteobacteria	c__Betaproteobacteria	o__Burkholderiales	f__Comamonadaceae	g__Hydrogenophaga	s__
TG	OTU4429445	3.95273e-06	Positive	0.000429388	p__Proteobacteria	c__Betaproteobacteria	o__Burkholderiales	f__Comamonadaceae	g__Hydrogenophaga	s__
waist	OTU4429445	4.1431e-07	Positive	0.0377004	p__Proteobacteria	c__Betaproteobacteria	o__Burkholderiales	f__Comamonadaceae	g__Hydrogenophaga	s__
MetSy	OTU4472813	0.00134357	Positive	0.00748482	p__Proteobacteria	c__Betaproteobacteria	o__Burkholderiales	f__Comamonadaceae	g__Leptothrix	s__ochracea
TG	OTU4472813	0.000617401	Positive	1.88137e-07	p__Proteobacteria	c__Betaproteobacteria	o__Burkholderiales	f__Comamonadaceae	g__Leptothrix	s__ochracea
waist	OTU4472813	8.80374e-05	Positive	6.25499e-06	p__Proteobacteria	c__Betaproteobacteria	o__Burkholderiales	f__Comamonadaceae	g__Leptothrix	s__ochracea
TG	OTU4477199	9.48184e-06	Positive	6.72653e-07	p__Proteobacteria	c__Betaproteobacteria	o__Burkholderiales	f__Comamonadaceae	g__Limnohabitans	s__
TG	OTU4466647	0.00133707	Positive	1.09557e-07	p__Proteobacteria	c__Betaproteobacteria	o__Burkholderiales	f__Oxalobacteraceae	g__	s__
MetSy	OTU111868	0.000705629	Positive	0.00517702	p__Proteobacteria	c__Betaproteobacteria	o__Burkholderiales	f__Oxalobacteraceae	g__	s__
TG	OTU111868	0.000269964	Positive	9.56808e-06	p__Proteobacteria	c__Betaproteobacteria	o__Burkholderiales	f__Oxalobacteraceae	g__	s__
TG	OTU759916	0.000229192	Positive	0.000170621	p__Proteobacteria	c__Betaproteobacteria	o__Burkholderiales	f__Oxalobacteraceae	g__	s__
TG	OTU4366655	0.000211902	Positive	0.00128611	p__Proteobacteria	c__Betaproteobacteria	o__Burkholderiales	f__Oxalobacteraceae	g__	s__
waist	OTU4466647	0.00018255	Positive	1.1732e-05	p__Proteobacteria	c__Betaproteobacteria	o__Burkholderiales	f__Oxalobacteraceae	g__	s__
FBG	OTU759916	0.000156863	Positive	0.0135974	p__Proteobacteria	c__Betaproteobacteria	o__Burkholderiales	f__Oxalobacteraceae	g__	s__
waist	OTU111868	4.49184e-05	Positive	5.1803e-06	p__Proteobacteria	c__Betaproteobacteria	o__Burkholderiales	f__Oxalobacteraceae	g__	s__
waist	OTU4366655	3.71069e-05	Positive	0.000437321	p__Proteobacteria	c__Betaproteobacteria	o__Burkholderiales	f__Oxalobacteraceae	g__	s__
waist	OTU759916	2.79327e-05	Positive	0.00749628	p__Proteobacteria	c__Betaproteobacteria	o__Burkholderiales	f__Oxalobacteraceae	g__	s__
MetSy	OTU1148281	6.22243e-06	Positive	0.0154098	p__Proteobacteria	c__Betaproteobacteria	o__Burkholderiales	f__Oxalobacteraceae	g__	s__
TG	OTU4385617	2.91591e-06	Positive	0.00133693	p__Proteobacteria	c__Betaproteobacteria	o__Burkholderiales	f__Oxalobacteraceae	g__	s__
TG	OTU1148281	2.31898e-06	Positive	0.000176579	p__Proteobacteria	c__Betaproteobacteria	o__Burkholderiales	f__Oxalobacteraceae	g__	s__
waist	OTU1148281	3.00537e-07	Positive	0.00408479	p__Proteobacteria	c__Betaproteobacteria	o__Burkholderiales	f__Oxalobacteraceae	g__	s__
MetSy	OTU136025	0.0123226	Positive	0.000118777	p__Proteobacteria	c__Betaproteobacteria	o__Burkholderiales	f__Oxalobacteraceae	g__Ralstonia	s__
TG	OTU136025	0.00459883	Positive	6.55862e-09	p__Proteobacteria	c__Betaproteobacteria	o__Burkholderiales	f__Oxalobacteraceae	g__Ralstonia	s__
FBG	OTU136025	0.00192938	Positive	0.0297125	p__Proteobacteria	c__Betaproteobacteria	o__Burkholderiales	f__Oxalobacteraceae	g__Ralstonia	s__
MetSy	OTU651436	0.00154288	Positive	2.63694e-05	p__Proteobacteria	c__Betaproteobacteria	o__Burkholderiales	f__Oxalobacteraceae	g__Ralstonia	s__
waist	OTU136025	0.000611558	Positive	3.03559e-06	p__Proteobacteria	c__Betaproteobacteria	o__Burkholderiales	f__Oxalobacteraceae	g__Ralstonia	s__
TG	OTU651436	0.000512287	Positive	2.94847e-08	p__Proteobacteria	c__Betaproteobacteria	o__Burkholderiales	f__Oxalobacteraceae	g__Ralstonia	s__
MetSy	OTU1105919	0.000507234	Positive	0.0442368	p__Proteobacteria	c__Betaproteobacteria	o__Burkholderiales	f__Oxalobacteraceae	g__Ralstonia	s__
TG	OTU1105919	0.000271911	Positive	1.70763e-06	p__Proteobacteria	c__Betaproteobacteria	o__Burkholderiales	f__Oxalobacteraceae	g__Ralstonia	s__
waist	OTU651436	7.30172e-05	Positive	1.48184e-06	p__Proteobacteria	c__Betaproteobacteria	o__Burkholderiales	f__Oxalobacteraceae	g__Ralstonia	s__
waist	OTU1105919	2.44209e-05	Positive	0.0174479	p__Proteobacteria	c__Betaproteobacteria	o__Burkholderiales	f__Oxalobacteraceae	g__Ralstonia	s__
MetSy	OTU152125	9.36135e-06	Positive	0.0152199	p__Proteobacteria	c__Betaproteobacteria	o__Burkholderiales	f__Oxalobacteraceae	g__Ralstonia	s__
MetSy	OTU141700	4.70155e-06	Positive	0.0493258	p__Proteobacteria	c__Betaproteobacteria	o__Burkholderiales	f__Oxalobacteraceae	g__Ralstonia	s__
TG	OTU152125	3.04771e-06	Positive	0.00134252	p__Proteobacteria	c__Betaproteobacteria	o__Burkholderiales	f__Oxalobacteraceae	g__Ralstonia	s__
TG	OTU141700	1.59767e-06	Positive	0.00598371	p__Proteobacteria	c__Betaproteobacteria	o__Burkholderiales	f__Oxalobacteraceae	g__Ralstonia	s__
TG	OTU818935	1.48415e-06	Positive	0.0330409	p__Proteobacteria	c__Betaproteobacteria	o__Burkholderiales	f__Oxalobacteraceae	g__Ralstonia	s__
waist	OTU152125	3.47891e-07	Positive	0.0365103	p__Proteobacteria	c__Betaproteobacteria	o__Burkholderiales	f__Oxalobacteraceae	g__Ralstonia	s__
FBG	OTU4413869	2.48705e-06	Positive	0.0102923	p__Proteobacteria	c__Betaproteobacteria	o__Methylophilales	f__Methylophilaceae	g__Methylotenera	s__mobilis
TG	OTU4413869	2.19878e-06	Positive	0.0328439	p__Proteobacteria	c__Betaproteobacteria	o__Methylophilales	f__Methylophilaceae	g__Methylotenera	s__mobilis
FBG	OTU354574	0.00054026	Positive	0.010189	p__Proteobacteria	c__Deltaproteobacteria	o__Desulfovibrionales	f__Desulfovibrionaceae	g__Bilophila	s__
FBG	OTU359872	3.45317e-06	Positive	0.00070759	p__Proteobacteria	c__Deltaproteobacteria	o__Desulfovibrionales	f__Desulfovibrionaceae	g__Bilophila	s__
TG	OTU359872	3.24011e-06	Positive	0.00232716	p__Proteobacteria	c__Deltaproteobacteria	o__Desulfovibrionales	f__Desulfovibrionaceae	g__Bilophila	s__
waist	OTU113542	-7.08792e-05	Negative	0.0116576	p__Proteobacteria	c__Deltaproteobacteria	o__Desulfovibrionales	f__Desulfovibrionaceae	g__Desulfovibrio	s__
waist	OTU4425648	-8.04497e-05	Negative	0.0330409	p__Proteobacteria	c__Deltaproteobacteria	o__Desulfovibrionales	f__Desulfovibrionaceae	g__Desulfovibrio	s__
waist	OTU4453773	-8.39429e-05	Negative	0.00420634	p__Proteobacteria	c__Deltaproteobacteria	o__Desulfovibrionales	f__Desulfovibrionaceae	g__Desulfovibrio	s__
TG	OTU113542	-0.0003573	Negative	0.0485119	p__Proteobacteria	c__Deltaproteobacteria	o__Desulfovibrionales	f__Desulfovibrionaceae	g__Desulfovibrio	s__
TG	OTU4453773	-0.000462159	Negative	0.01256	p__Proteobacteria	c__Deltaproteobacteria	o__Desulfovibrionales	f__Desulfovibrionaceae	g__Desulfovibrio	s__
MetSy	OTU2033299	1.22258e-05	Positive	0.0496384	p__Proteobacteria	c__Gammaproteobacteria	o__Alteromonadales	f__[Chromatiaceae]	g__Rheinheimera	s__
TG	OTU2033299	4.26922e-06	Positive	0.00457693	p__Proteobacteria	c__Gammaproteobacteria	o__Alteromonadales	f__[Chromatiaceae]	g__Rheinheimera	s__
TG	OTU4472200	3.919e-06	Positive	0.0012008	p__Proteobacteria	c__Gammaproteobacteria	o__Alteromonadales	f__[Chromatiaceae]	g__Rheinheimera	s__
FBG	OTU2033299	3.47375e-06	Positive	0.0227284	p__Proteobacteria	c__Gammaproteobacteria	o__Alteromonadales	f__[Chromatiaceae]	g__Rheinheimera	s__
MetSy	OTU4413170	0.00115162	Positive	0.00134252	p__Proteobacteria	c__Gammaproteobacteria	o__Alteromonadales	f__Idiomarinaceae	g__Pseudidiomarina	s__
TG	OTU4413170	0.000408752	Positive	3.50951e-06	p__Proteobacteria	c__Gammaproteobacteria	o__Alteromonadales	f__Idiomarinaceae	g__Pseudidiomarina	s__
waist	OTU4413170	7.24479e-05	Positive	3.42273e-07	p__Proteobacteria	c__Gammaproteobacteria	o__Alteromonadales	f__Idiomarinaceae	g__Pseudidiomarina	s__
MetSy	OTU4425571	0.039477	Positive	1.37984e-07	p__Proteobacteria	c__Gammaproteobacteria	o__Enterobacteriales	f__Enterobacteriaceae	g__	s__
MetSy	OTU4457268	0.00733414	Positive	2.25254e-07	p__Proteobacteria	c__Gammaproteobacteria	o__Enterobacteriales	f__Enterobacteriaceae	g__	s__
TG	OTU4425571	0.00587123	Positive	0.00538	p__Proteobacteria	c__Gammaproteobacteria	o__Enterobacteriales	f__Enterobacteriaceae	g__	s__
MetSy	OTU4454531	0.00360346	Positive	1.32277e-06	p__Proteobacteria	c__Gammaproteobacteria	o__Enterobacteriales	f__Enterobacteriaceae	g__	s__
MetSy	OTU4391262	0.00243359	Positive	2.95036e-06	p__Proteobacteria	c__Gammaproteobacteria	o__Enterobacteriales	f__Enterobacteriaceae	g__	s__
MetSy	OTU301184	0.00185294	Positive	9.56808e-06	p__Proteobacteria	c__Gammaproteobacteria	o__Enterobacteriales	f__Enterobacteriaceae	g__	s__
MetSy	OTU2281837	0.00156084	Positive	2.3453e-05	p__Proteobacteria	c__Gammaproteobacteria	o__Enterobacteriales	f__Enterobacteriaceae	g__	s__
MetSy	OTU4111715	0.00147427	Positive	7.78194e-07	p__Proteobacteria	c__Gammaproteobacteria	o__Enterobacteriales	f__Enterobacteriaceae	g__	s__
waist	OTU4425571	0.00140908	Positive	1.06312e-05	p__Proteobacteria	c__Gammaproteobacteria	o__Enterobacteriales	f__Enterobacteriaceae	g__	s__
MetSy	OTU4375000	0.00139267	Positive	8.41209e-06	p__Proteobacteria	c__Gammaproteobacteria	o__Enterobacteriales	f__Enterobacteriaceae	g__	s__
HDL	OTU4368600	0.00137032	Positive	0.0227782	p__Proteobacteria	c__Gammaproteobacteria	o__Enterobacteriales	f__Enterobacteriaceae	g__	s__
MetSy	OTU566243	0.00130322	Positive	3.34111e-06	p__Proteobacteria	c__Gammaproteobacteria	o__Enterobacteriales	f__Enterobacteriaceae	g__	s__
MetSy	OTU4333897	0.00118702	Positive	3.45973e-05	p__Proteobacteria	c__Gammaproteobacteria	o__Enterobacteriales	f__Enterobacteriaceae	g__	s__
TG	OTU4457268	0.00114844	Positive	0.0037161	p__Proteobacteria	c__Gammaproteobacteria	o__Enterobacteriales	f__Enterobacteriaceae	g__	s__
MetSy	OTU4354477	0.00109248	Positive	0.00212876	p__Proteobacteria	c__Gammaproteobacteria	o__Enterobacteriales	f__Enterobacteriaceae	g__	s__
MetSy	OTU289709	0.00101603	Positive	0.000766634	p__Proteobacteria	c__Gammaproteobacteria	o__Enterobacteriales	f__Enterobacteriaceae	g__	s__
MetSy	OTU2689396	0.000831455	Positive	0.0243319	p__Proteobacteria	c__Gammaproteobacteria	o__Enterobacteriales	f__Enterobacteriaceae	g__	s__
DBP	OTU4425571	0.000695084	Positive	0.0229078	p__Proteobacteria	c__Gammaproteobacteria	o__Enterobacteriales	f__Enterobacteriaceae	g__	s__
HDL	OTU668514	0.000671915	Positive	0.0259568	p__Proteobacteria	c__Gammaproteobacteria	o__Enterobacteriales	f__Enterobacteriaceae	g__	s__
TG	OTU4454531	0.000535396	Positive	0.0116059	p__Proteobacteria	c__Gammaproteobacteria	o__Enterobacteriales	f__Enterobacteriaceae	g__	s__
SBP	OTU4425571	0.000486641	Positive	0.00457693	p__Proteobacteria	c__Gammaproteobacteria	o__Enterobacteriales	f__Enterobacteriaceae	g__	s__
TG	OTU4391262	0.000389839	Positive	0.0076955	p__Proteobacteria	c__Gammaproteobacteria	o__Enterobacteriales	f__Enterobacteriaceae	g__	s__
TG	OTU301184	0.000294125	Positive	0.012964	p__Proteobacteria	c__Gammaproteobacteria	o__Enterobacteriales	f__Enterobacteriaceae	g__	s__
TG	OTU2281837	0.000257806	Positive	0.0131035	p__Proteobacteria	c__Gammaproteobacteria	o__Enterobacteriales	f__Enterobacteriaceae	g__	s__
FBG	OTU301184	0.000243541	Positive	0.0410934	p__Proteobacteria	c__Gammaproteobacteria	o__Enterobacteriales	f__Enterobacteriaceae	g__	s__
waist	OTU4457268	0.000243298	Positive	7.32354e-05	p__Proteobacteria	c__Gammaproteobacteria	o__Enterobacteriales	f__Enterobacteriaceae	g__	s__
TG	OTU566243	0.000232532	Positive	0.00257414	p__Proteobacteria	c__Gammaproteobacteria	o__Enterobacteriales	f__Enterobacteriaceae	g__	s__
TG	OTU4111715	0.000219429	Positive	0.0096054	p__Proteobacteria	c__Gammaproteobacteria	o__Enterobacteriales	f__Enterobacteriaceae	g__	s__
TG	OTU4375000	0.000189472	Positive	0.0381255	p__Proteobacteria	c__Gammaproteobacteria	o__Enterobacteriales	f__Enterobacteriaceae	g__	s__
TG	OTU4333897	0.000185954	Positive	0.0227782	p__Proteobacteria	c__Gammaproteobacteria	o__Enterobacteriales	f__Enterobacteriaceae	g__	s__
FBG	OTU4111715	0.000170154	Positive	0.0499977	p__Proteobacteria	c__Gammaproteobacteria	o__Enterobacteriales	f__Enterobacteriaceae	g__	s__
DBP	OTU4457268	0.00012123	Positive	0.0389034	p__Proteobacteria	c__Gammaproteobacteria	o__Enterobacteriales	f__Enterobacteriaceae	g__	s__
waist	OTU4454531	0.000105472	Positive	0.00142919	p__Proteobacteria	c__Gammaproteobacteria	o__Enterobacteriales	f__Enterobacteriaceae	g__	s__
waist	OTU4391262	9.21437e-05	Positive	3.27392e-05	p__Proteobacteria	c__Gammaproteobacteria	o__Enterobacteriales	f__Enterobacteriaceae	g__	s__
SBP	OTU4457268	8.80316e-05	Positive	0.00712907	p__Proteobacteria	c__Gammaproteobacteria	o__Enterobacteriales	f__Enterobacteriaceae	g__	s__
waist	OTU301184	6.70665e-05	Positive	0.000191995	p__Proteobacteria	c__Gammaproteobacteria	o__Enterobacteriales	f__Enterobacteriaceae	g__	s__
waist	OTU566243	5.48551e-05	Positive	3.11708e-06	p__Proteobacteria	c__Gammaproteobacteria	o__Enterobacteriales	f__Enterobacteriaceae	g__	s__
waist	OTU2281837	5.43921e-05	Positive	0.000678965	p__Proteobacteria	c__Gammaproteobacteria	o__Enterobacteriales	f__Enterobacteriaceae	g__	s__
waist	OTU4111715	5.22038e-05	Positive	4.57654e-05	p__Proteobacteria	c__Gammaproteobacteria	o__Enterobacteriales	f__Enterobacteriaceae	g__	s__
DBP	OTU4391262	4.6182e-05	Positive	0.0294433	p__Proteobacteria	c__Gammaproteobacteria	o__Enterobacteriales	f__Enterobacteriaceae	g__	s__
waist	OTU4375000	4.60746e-05	Positive	0.000740272	p__Proteobacteria	c__Gammaproteobacteria	o__Enterobacteriales	f__Enterobacteriaceae	g__	s__
waist	OTU289709	4.51152e-05	Positive	0.000322131	p__Proteobacteria	c__Gammaproteobacteria	o__Enterobacteriales	f__Enterobacteriaceae	g__	s__
waist	OTU299267	4.46855e-05	Positive	0.0318173	p__Proteobacteria	c__Gammaproteobacteria	o__Enterobacteriales	f__Enterobacteriaceae	g__	s__
waist	OTU4333897	3.97909e-05	Positive	0.00145197	p__Proteobacteria	c__Gammaproteobacteria	o__Enterobacteriales	f__Enterobacteriaceae	g__	s__
SBP	OTU4454531	3.85601e-05	Positive	0.0303225	p__Proteobacteria	c__Gammaproteobacteria	o__Enterobacteriales	f__Enterobacteriaceae	g__	s__
waist	OTU2689396	3.59962e-05	Positive	0.0192735	p__Proteobacteria	c__Gammaproteobacteria	o__Enterobacteriales	f__Enterobacteriaceae	g__	s__
DBP	OTU4111715	3.12613e-05	Positive	0.00787392	p__Proteobacteria	c__Gammaproteobacteria	o__Enterobacteriales	f__Enterobacteriaceae	g__	s__
SBP	OTU4391262	2.91365e-05	Positive	0.0166344	p__Proteobacteria	c__Gammaproteobacteria	o__Enterobacteriales	f__Enterobacteriaceae	g__	s__
DBP	OTU4333897	2.84015e-05	Positive	0.011033	p__Proteobacteria	c__Gammaproteobacteria	o__Enterobacteriales	f__Enterobacteriaceae	g__	s__
DBP	OTU566243	2.68199e-05	Positive	0.0168501	p__Proteobacteria	c__Gammaproteobacteria	o__Enterobacteriales	f__Enterobacteriaceae	g__	s__
SBP	OTU301184	2.07625e-05	Positive	0.037097	p__Proteobacteria	c__Gammaproteobacteria	o__Enterobacteriales	f__Enterobacteriaceae	g__	s__
SBP	OTU4333897	1.88786e-05	Positive	0.00294084	p__Proteobacteria	c__Gammaproteobacteria	o__Enterobacteriales	f__Enterobacteriaceae	g__	s__
SBP	OTU4111715	1.73366e-05	Positive	0.012715	p__Proteobacteria	c__Gammaproteobacteria	o__Enterobacteriales	f__Enterobacteriaceae	g__	s__
SBP	OTU4375000	1.68084e-05	Positive	0.021586	p__Proteobacteria	c__Gammaproteobacteria	o__Enterobacteriales	f__Enterobacteriaceae	g__	s__
SBP	OTU566243	1.62135e-05	Positive	0.0127113	p__Proteobacteria	c__Gammaproteobacteria	o__Enterobacteriales	f__Enterobacteriaceae	g__	s__
HDL	OTU554163	1.34867e-05	Positive	0.0144588	p__Proteobacteria	c__Gammaproteobacteria	o__Enterobacteriales	f__Enterobacteriaceae	g__	s__
MetSy	OTU141145	1.33566e-05	Positive	0.000159056	p__Proteobacteria	c__Gammaproteobacteria	o__Enterobacteriales	f__Enterobacteriaceae	g__	s__
HDL	OTU4423027	1.19233e-05	Positive	0.025611	p__Proteobacteria	c__Gammaproteobacteria	o__Enterobacteriales	f__Enterobacteriaceae	g__	s__
HDL	OTU4345397	1.1676e-05	Positive	0.00761839	p__Proteobacteria	c__Gammaproteobacteria	o__Enterobacteriales	f__Enterobacteriaceae	g__	s__
MetSy	OTU588216	1.14386e-05	Positive	0.000490275	p__Proteobacteria	c__Gammaproteobacteria	o__Enterobacteriales	f__Enterobacteriaceae	g__	s__
HDL	OTU220970	6.20122e-06	Positive	0.0261065	p__Proteobacteria	c__Gammaproteobacteria	o__Enterobacteriales	f__Enterobacteriaceae	g__	s__
MetSy	OTU3867172	5.60307e-06	Positive	0.0012141	p__Proteobacteria	c__Gammaproteobacteria	o__Enterobacteriales	f__Enterobacteriaceae	g__	s__
MetSy	OTU1111294	5.55879e-06	Positive	0.00120251	p__Proteobacteria	c__Gammaproteobacteria	o__Enterobacteriales	f__Enterobacteriaceae	g__	s__
MetSy	OTU1550603	5.26271e-06	Positive	0.01256	p__Proteobacteria	c__Gammaproteobacteria	o__Enterobacteriales	f__Enterobacteriaceae	g__	s__
FBG	OTU588216	2.08575e-06	Positive	0.0179492	p__Proteobacteria	c__Gammaproteobacteria	o__Enterobacteriales	f__Enterobacteriaceae	g__	s__
waist	OTU4423027	5.76321e-07	Positive	0.0384729	p__Proteobacteria	c__Gammaproteobacteria	o__Enterobacteriales	f__Enterobacteriaceae	g__	s__
waist	OTU141145	4.92753e-07	Positive	0.00118334	p__Proteobacteria	c__Gammaproteobacteria	o__Enterobacteriales	f__Enterobacteriaceae	g__	s__
waist	OTU588216	4.02917e-07	Positive	0.00463238	p__Proteobacteria	c__Gammaproteobacteria	o__Enterobacteriales	f__Enterobacteriaceae	g__	s__
waist	OTU1111294	2.57393e-07	Positive	0.000279748	p__Proteobacteria	c__Gammaproteobacteria	o__Enterobacteriales	f__Enterobacteriaceae	g__	s__
waist	OTU1550603	2.44719e-07	Positive	0.00465681	p__Proteobacteria	c__Gammaproteobacteria	o__Enterobacteriales	f__Enterobacteriaceae	g__	s__
waist	OTU3867172	2.43138e-07	Positive	0.000780776	p__Proteobacteria	c__Gammaproteobacteria	o__Enterobacteriales	f__Enterobacteriaceae	g__	s__
DBP	OTU1550603	2.11489e-07	Positive	0.00444251	p__Proteobacteria	c__Gammaproteobacteria	o__Enterobacteriales	f__Enterobacteriaceae	g__	s__
SBP	OTU588216	1.56223e-07	Positive	0.0385945	p__Proteobacteria	c__Gammaproteobacteria	o__Enterobacteriales	f__Enterobacteriaceae	g__	s__
HDL	OTU280706	2.45327e-05	Positive	0.00608636	p__Proteobacteria	c__Gammaproteobacteria	o__Enterobacteriales	f__Enterobacteriaceae	g__Citrobacter	s__
waist	OTU168415	6.04481e-07	Positive	0.0144588	p__Proteobacteria	c__Gammaproteobacteria	o__Enterobacteriales	f__Enterobacteriaceae	g__Citrobacter	s__
HDL	OTU564431	6.4191e-06	Positive	0.0242962	p__Proteobacteria	c__Gammaproteobacteria	o__Enterobacteriales	f__Enterobacteriaceae	g__Enterobacter	s__cloacae
waist	OTU4454257	6.32136e-05	Positive	0.043432	p__Proteobacteria	c__Gammaproteobacteria	o__Enterobacteriales	f__Enterobacteriaceae	g__Enterobacter	s__hormaechei
HDL	OTU4452613	0.00931819	Positive	0.027182	p__Proteobacteria	c__Gammaproteobacteria	o__Enterobacteriales	f__Enterobacteriaceae	g__Klebsiella	s__
waist	OTU718624	3.26619e-05	Positive	0.0493258	p__Proteobacteria	c__Gammaproteobacteria	o__Enterobacteriales	f__Enterobacteriaceae	g__Serratia	s__ureilytica
MetSy	OTU4483596	0.00107708	Positive	0.0133933	p__Proteobacteria	c__Gammaproteobacteria	o__Oceanospirillales	f__Halomonadaceae	g__Halomonas	s__
TG	OTU4483596	0.000455233	Positive	9.56808e-06	p__Proteobacteria	c__Gammaproteobacteria	o__Oceanospirillales	f__Halomonadaceae	g__Halomonas	s__
FBG	OTU4483596	0.000250083	Positive	0.0251757	p__Proteobacteria	c__Gammaproteobacteria	o__Oceanospirillales	f__Halomonadaceae	g__Halomonas	s__
waist	OTU4483596	8.13057e-05	Positive	8.44071e-07	p__Proteobacteria	c__Gammaproteobacteria	o__Oceanospirillales	f__Halomonadaceae	g__Halomonas	s__
HDL	OTU4477696	0.00606849	Positive	0.000798688	p__Proteobacteria	c__Gammaproteobacteria	o__Pasteurellales	f__Pasteurellaceae	g__Haemophilus	s__parainfluenzae
HDL	OTU4466616	8.67712e-06	Positive	0.0134675	p__Proteobacteria	c__Gammaproteobacteria	o__Pasteurellales	f__Pasteurellaceae	g__Haemophilus	s__parainfluenzae
TG	OTU4466616	-2.43047e-06	Negative	0.0338103	p__Proteobacteria	c__Gammaproteobacteria	o__Pasteurellales	f__Pasteurellaceae	g__Haemophilus	s__parainfluenzae
FBG	OTU4477696	-0.00128757	Negative	0.0330662	p__Proteobacteria	c__Gammaproteobacteria	o__Pasteurellales	f__Pasteurellaceae	g__Haemophilus	s__parainfluenzae
TG	OTU4477696	-0.00140252	Negative	0.0219971	p__Proteobacteria	c__Gammaproteobacteria	o__Pasteurellales	f__Pasteurellaceae	g__Haemophilus	s__parainfluenzae
MetSy	OTU3070686	0.00106026	Positive	0.000283844	p__Proteobacteria	c__Gammaproteobacteria	o__Pseudomonadales	f__Moraxellaceae	g__	s__
TG	OTU3070686	0.000414501	Positive	7.4368e-09	p__Proteobacteria	c__Gammaproteobacteria	o__Pseudomonadales	f__Moraxellaceae	g__	s__
FBG	OTU3070686	0.000220614	Positive	0.00372834	p__Proteobacteria	c__Gammaproteobacteria	o__Pseudomonadales	f__Moraxellaceae	g__	s__
waist	OTU3070686	5.53189e-05	Positive	3.03559e-06	p__Proteobacteria	c__Gammaproteobacteria	o__Pseudomonadales	f__Moraxellaceae	g__	s__
SBP	OTU3070686	1.50292e-05	Positive	0.0244026	p__Proteobacteria	c__Gammaproteobacteria	o__Pseudomonadales	f__Moraxellaceae	g__	s__
MetSy	OTU4450795	0.00161417	Positive	0.00142376	p__Proteobacteria	c__Gammaproteobacteria	o__Pseudomonadales	f__Moraxellaceae	g__Acinetobacter	s__
TG	OTU4450795	0.000622572	Positive	4.52001e-07	p__Proteobacteria	c__Gammaproteobacteria	o__Pseudomonadales	f__Moraxellaceae	g__Acinetobacter	s__
FBG	OTU4450795	0.000333148	Positive	0.0121181	p__Proteobacteria	c__Gammaproteobacteria	o__Pseudomonadales	f__Moraxellaceae	g__Acinetobacter	s__
waist	OTU4450795	7.90055e-05	Positive	0.000133419	p__Proteobacteria	c__Gammaproteobacteria	o__Pseudomonadales	f__Moraxellaceae	g__Acinetobacter	s__
MetSy	OTU4482374	0.002615	Positive	0.00303883	p__Proteobacteria	c__Gammaproteobacteria	o__Pseudomonadales	f__Moraxellaceae	g__Acinetobacter	s__johnsonii
TG	OTU4482374	0.000919448	Positive	2.11283e-05	p__Proteobacteria	c__Gammaproteobacteria	o__Pseudomonadales	f__Moraxellaceae	g__Acinetobacter	s__johnsonii
FBG	OTU4482374	0.000479526	Positive	0.0439035	p__Proteobacteria	c__Gammaproteobacteria	o__Pseudomonadales	f__Moraxellaceae	g__Acinetobacter	s__johnsonii
waist	OTU4482374	8.99663e-05	Positive	0.0199713	p__Proteobacteria	c__Gammaproteobacteria	o__Pseudomonadales	f__Moraxellaceae	g__Acinetobacter	s__johnsonii
MetSy	OTU823916	0.000937262	Positive	0.011033	p__Proteobacteria	c__Gammaproteobacteria	o__Pseudomonadales	f__Moraxellaceae	g__Enhydrobacter	s__
TG	OTU823916	0.000427053	Positive	7.85376e-07	p__Proteobacteria	c__Gammaproteobacteria	o__Pseudomonadales	f__Moraxellaceae	g__Enhydrobacter	s__
FBG	OTU823916	0.000297028	Positive	0.000808834	p__Proteobacteria	c__Gammaproteobacteria	o__Pseudomonadales	f__Moraxellaceae	g__Enhydrobacter	s__
waist	OTU823916	5.0629e-05	Positive	0.000590509	p__Proteobacteria	c__Gammaproteobacteria	o__Pseudomonadales	f__Moraxellaceae	g__Enhydrobacter	s__
MetSy	OTU4313823	2.13163e-05	Positive	0.00575719	p__Proteobacteria	c__Gammaproteobacteria	o__Pseudomonadales	f__Moraxellaceae	g__Psychrobacter	s__
TG	OTU4313823	7.73528e-06	Positive	3.73828e-05	p__Proteobacteria	c__Gammaproteobacteria	o__Pseudomonadales	f__Moraxellaceae	g__Psychrobacter	s__
waist	OTU4313823	7.19422e-07	Positive	0.034351	p__Proteobacteria	c__Gammaproteobacteria	o__Pseudomonadales	f__Moraxellaceae	g__Psychrobacter	s__
TG	OTU4438565	5.16634e-06	Positive	0.00180932	p__Proteobacteria	c__Gammaproteobacteria	o__Pseudomonadales	f__Pseudomonadaceae	g__	s__
MetSy	OTU4456889	0.00182169	Positive	0.00846902	p__Proteobacteria	c__Gammaproteobacteria	o__Pseudomonadales	f__Pseudomonadaceae	g__Pseudomonas	s__
TG	OTU4456889	0.000489404	Positive	0.00578911	p__Proteobacteria	c__Gammaproteobacteria	o__Pseudomonadales	f__Pseudomonadaceae	g__Pseudomonas	s__
waist	OTU4456889	8.88433e-05	Positive	0.00161064	p__Proteobacteria	c__Gammaproteobacteria	o__Pseudomonadales	f__Pseudomonadaceae	g__Pseudomonas	s__
waist	OTU2941399	-7.54688e-05	Negative	0.00593153	p__Synergistetes	c__Synergistia	o__Synergistales	f__Synergistaceae	g__Synergistes	s__
waist	OTU230132	-3.91801e-05	Negative	0.0440069	p__Tenericutes	c__Mollicutes	o__RF39	f__	g__	s__
MetSy	OTU4428714	-0.000104029	Negative	0.0367537	p__Tenericutes	c__Mollicutes	o__RF39	f__	g__	s__
SBP	OTU901834	-0.000108939	Negative	0.0199539	p__Tenericutes	c__Mollicutes	o__RF39	f__	g__	s__
waist	OTU4305923	-0.00014546	Negative	0.048387	p__Tenericutes	c__Mollicutes	o__RF39	f__	g__	s__
MetSy	OTU29625	-0.000308077	Negative	0.0375722	p__Tenericutes	c__Mollicutes	o__RF39	f__	g__	s__
TG	OTU901834	-0.00138676	Negative	0.014813	p__Tenericutes	c__Mollicutes	o__RF39	f__	g__	s__
TG	OTU569244	-0.00232178	Negative	0.0108185	p__Tenericutes	c__Mollicutes	o__RF39	f__	g__	s__
MetSy	OTU901834	-0.0059235	Negative	0.00598371	p__Tenericutes	c__Mollicutes	o__RF39	f__	g__	s__
MetSy	OTU569244	-0.0101605	Negative	0.00303883	p__Tenericutes	c__Mollicutes	o__RF39	f__	g__	s__
waist	OTU174337	-6.39036e-07	Negative	0.00142376	p__Verrucomicrobia	c__Verrucomicrobiae	o__Verrucomicrobiales	f__Verrucomicrobiaceae	g__Akkermansia	s__muciniphila
waist	OTU336632	-7.09725e-07	Negative	0.036231	p__Verrucomicrobia	c__Verrucomicrobiae	o__Verrucomicrobiales	f__Verrucomicrobiaceae	g__Akkermansia	s__muciniphila
SBP	OTU4306262	-0.000476146	Negative	6.36117e-05	p__Verrucomicrobia	c__Verrucomicrobiae	o__Verrucomicrobiales	f__Verrucomicrobiaceae	g__Akkermansia	s__muciniphila
DBP	OTU4306262	-0.000598979	Negative	0.00537246	p__Verrucomicrobia	c__Verrucomicrobiae	o__Verrucomicrobiales	f__Verrucomicrobiaceae	g__Akkermansia	s__muciniphila
waist	OTU4306262	-0.0010747	Negative	3.71872e-06	p__Verrucomicrobia	c__Verrucomicrobiae	o__Verrucomicrobiales	f__Verrucomicrobiaceae	g__Akkermansia	s__muciniphila
TG	OTU4306262	-0.00449315	Negative	0.0032328	p__Verrucomicrobia	c__Verrucomicrobiae	o__Verrucomicrobiales	f__Verrucomicrobiaceae	g__Akkermansia	s__muciniphila
MetSy	OTU4306262	-0.0204414	Negative	0.00036842	p__Verrucomicrobia	c__Verrucomicrobiae	o__Verrucomicrobiales	f__Verrucomicrobiaceae	g__Akkermansia	s__muciniphila

## Sheet: Table S3
Table S3. Associations between OTUs and subjects' socioeconomic status metadata determined by MaAsLin (multivariate association analysis) adjusted by age, gender and Bristol stool scale.
Metadata	OTU ID in Greengenes	Coefficient	Correlation direction	Q.value	Phylum	Class	Order	Family	Genus	Species
Annual_Income	OTU4264281	2.97759e-08	Negative	9.37739e-07	p__Actinobacteria	c__Actinobacteria	o__Actinomycetales	f__Nocardiopsaceae	g__Prauseria	s__
Annual_Expense	OTU4264281	3.64762e-08	Negative	1.97753e-05	p__Actinobacteria	c__Actinobacteria	o__Actinomycetales	f__Nocardiopsaceae	g__Prauseria	s__
Annual_Income	OTU728860	2.26052e-10	Negative	0.00235838	p__Actinobacteria	c__Actinobacteria	o__Actinomycetales	f__Pseudonocardiaceae	g__Prauserella	s__rugosa
Annual_Expense	OTU728860	2.63883e-10	Negative	0.0116608	p__Actinobacteria	c__Actinobacteria	o__Actinomycetales	f__Pseudonocardiaceae	g__Prauserella	s__rugosa
Annual_Income	OTU4386971	3.19792e-10	Negative	0.0422585	p__Actinobacteria	c__Actinobacteria	o__Actinomycetales	f__Pseudonocardiaceae	g__Saccharopolyspora	s__
Annual_Income	OTU4413347	8.65807e-08	Positive	0.0208671	p__Actinobacteria	c__Actinobacteria	o__Bifidobacteriales	f__Bifidobacteriaceae	g__Bifidobacterium	s__
Annual_Income	OTU4397092	8.90848e-10	Negative	0.0311791	p__Actinobacteria	c__Coriobacteriia	o__Coriobacteriales	f__Coriobacteriaceae	g__	s__
Annual_Income	OTU4481613	4.71551e-08	Negative	0.00272722	p__Actinobacteria	c__Coriobacteriia	o__Coriobacteriales	f__Coriobacteriaceae	g__Collinsella	s__aerofaciens
Annual_Income	OTU4337197	2.66493e-08	Positive	2.21984e-05	p__Bacteroidetes	c__[Saprospirae]	o__[Saprospirales]	f__Chitinophagaceae	g__	s__
Annual_Expense	OTU4337197	3.91423e-08	Positive	3.63267e-06	p__Bacteroidetes	c__[Saprospirae]	o__[Saprospirales]	f__Chitinophagaceae	g__	s__
Annual_Income	OTU3117556	4.72305e-08	Positive	0.000691761	p__Bacteroidetes	c__Bacteroidia	o__Bacteroidales	f__[Odoribacteraceae]	g__Butyricimonas	s__
Annual_Income	OTU190639	6.58551e-10	Positive	0.000990211	p__Bacteroidetes	c__Bacteroidia	o__Bacteroidales	f__[Odoribacteraceae]	g__Butyricimonas	s__
Annual_Income	OTU4420669	2.39737e-08	Positive	0.00224629	p__Bacteroidetes	c__Bacteroidia	o__Bacteroidales	f__[Odoribacteraceae]	g__Butyricimonas	s__
Annual_Expense	OTU4420669	2.40555e-08	Positive	0.0310143	p__Bacteroidetes	c__Bacteroidia	o__Bacteroidales	f__[Odoribacteraceae]	g__Butyricimonas	s__
Annual_Income	OTU4454586	3.22452e-08	Positive	0.00404966	p__Bacteroidetes	c__Bacteroidia	o__Bacteroidales	f__[Odoribacteraceae]	g__Odoribacter	s__
Annual_Income	OTU4477861	1.5253e-07	Positive	5.85969e-12	p__Bacteroidetes	c__Bacteroidia	o__Bacteroidales	f__Bacteroidaceae	g__Bacteroides	s__
Annual_Income	OTU4457872	5.03865e-08	Positive	6.45634e-11	p__Bacteroidetes	c__Bacteroidia	o__Bacteroidales	f__Bacteroidaceae	g__Bacteroides	s__
Annual_Income	OTU4447072	3.41197e-07	Positive	6.45634e-11	p__Bacteroidetes	c__Bacteroidia	o__Bacteroidales	f__Bacteroidaceae	g__Bacteroides	s__
Annual_Income	OTU4467447	1.64109e-07	Positive	3.25078e-09	p__Bacteroidetes	c__Bacteroidia	o__Bacteroidales	f__Bacteroidaceae	g__Bacteroides	s__
Annual_Income	OTU4476578	2.33038e-08	Positive	1.90566e-08	p__Bacteroidetes	c__Bacteroidia	o__Bacteroidales	f__Bacteroidaceae	g__Bacteroides	s__
Annual_Income	OTU4381553	2.87427e-07	Positive	4.49349e-08	p__Bacteroidetes	c__Bacteroidia	o__Bacteroidales	f__Bacteroidaceae	g__Bacteroides	s__
Annual_Income	OTU4412168	3.28404e-08	Positive	1.69054e-06	p__Bacteroidetes	c__Bacteroidia	o__Bacteroidales	f__Bacteroidaceae	g__Bacteroides	s__
Annual_Income	OTU345637	2.8785e-10	Positive	2.56248e-06	p__Bacteroidetes	c__Bacteroidia	o__Bacteroidales	f__Bacteroidaceae	g__Bacteroides	s__
Annual_Income	OTU178253	7.91555e-08	Positive	2.56248e-06	p__Bacteroidetes	c__Bacteroidia	o__Bacteroidales	f__Bacteroidaceae	g__Bacteroides	s__
Annual_Income	OTU4420408	2.40598e-08	Positive	3.36573e-06	p__Bacteroidetes	c__Bacteroidia	o__Bacteroidales	f__Bacteroidaceae	g__Bacteroides	s__
Annual_Income	OTU2388617	6.09977e-08	Positive	3.5975e-06	p__Bacteroidetes	c__Bacteroidia	o__Bacteroidales	f__Bacteroidaceae	g__Bacteroides	s__
Annual_Income	OTU175535	2.35666e-08	Positive	4.83967e-06	p__Bacteroidetes	c__Bacteroidia	o__Bacteroidales	f__Bacteroidaceae	g__Bacteroides	s__
Annual_Income	OTU2415144	2.60651e-10	Positive	5.15726e-06	p__Bacteroidetes	c__Bacteroidia	o__Bacteroidales	f__Bacteroidaceae	g__Bacteroides	s__
Annual_Income	OTU190309	2.04242e-08	Positive	7.65922e-06	p__Bacteroidetes	c__Bacteroidia	o__Bacteroidales	f__Bacteroidaceae	g__Bacteroides	s__
Annual_Income	OTU4484034	3.28465e-08	Positive	1.35673e-05	p__Bacteroidetes	c__Bacteroidia	o__Bacteroidales	f__Bacteroidaceae	g__Bacteroides	s__
Annual_Income	OTU4417335	2.74363e-08	Positive	1.9566e-05	p__Bacteroidetes	c__Bacteroidia	o__Bacteroidales	f__Bacteroidaceae	g__Bacteroides	s__
Annual_Income	OTU4401580	2.58358e-08	Positive	3.65895e-05	p__Bacteroidetes	c__Bacteroidia	o__Bacteroidales	f__Bacteroidaceae	g__Bacteroides	s__
Annual_Income	OTU4439360	2.30595e-08	Positive	4.52389e-05	p__Bacteroidetes	c__Bacteroidia	o__Bacteroidales	f__Bacteroidaceae	g__Bacteroides	s__
Annual_Income	OTU4278525	2.02614e-08	Positive	0.000112759	p__Bacteroidetes	c__Bacteroidia	o__Bacteroidales	f__Bacteroidaceae	g__Bacteroides	s__
Annual_Income	OTU4463892	6.59355e-08	Positive	0.000203525	p__Bacteroidetes	c__Bacteroidia	o__Bacteroidales	f__Bacteroidaceae	g__Bacteroides	s__
Annual_Income	OTU313764	1.43164e-10	Positive	0.000205302	p__Bacteroidetes	c__Bacteroidia	o__Bacteroidales	f__Bacteroidaceae	g__Bacteroides	s__
Annual_Income	OTU4468234	3.14264e-07	Positive	0.000368368	p__Bacteroidetes	c__Bacteroidia	o__Bacteroidales	f__Bacteroidaceae	g__Bacteroides	s__
Annual_Income	OTU157298	1.90486e-08	Positive	0.000394842	p__Bacteroidetes	c__Bacteroidia	o__Bacteroidales	f__Bacteroidaceae	g__Bacteroides	s__
Annual_Income	OTU1749079	1.60512e-10	Positive	0.00053533	p__Bacteroidetes	c__Bacteroidia	o__Bacteroidales	f__Bacteroidaceae	g__Bacteroides	s__
Annual_Income	OTU185420	5.67383e-08	Positive	0.000699961	p__Bacteroidetes	c__Bacteroidia	o__Bacteroidales	f__Bacteroidaceae	g__Bacteroides	s__
Annual_Income	OTU4446898	1.71608e-08	Positive	0.00114676	p__Bacteroidetes	c__Bacteroidia	o__Bacteroidales	f__Bacteroidaceae	g__Bacteroides	s__
Annual_Income	OTU1105984	5.86377e-09	Positive	0.00141818	p__Bacteroidetes	c__Bacteroidia	o__Bacteroidales	f__Bacteroidaceae	g__Bacteroides	s__
Annual_Income	OTU193591	1.83514e-08	Positive	0.00141818	p__Bacteroidetes	c__Bacteroidia	o__Bacteroidales	f__Bacteroidaceae	g__Bacteroides	s__
Annual_Income	OTU4424408	1.64827e-10	Positive	0.00217749	p__Bacteroidetes	c__Bacteroidia	o__Bacteroidales	f__Bacteroidaceae	g__Bacteroides	s__
Annual_Income	OTU3472078	1.77299e-08	Positive	0.00259161	p__Bacteroidetes	c__Bacteroidia	o__Bacteroidales	f__Bacteroidaceae	g__Bacteroides	s__
Annual_Income	OTU4437362	3.28571e-08	Positive	0.00263182	p__Bacteroidetes	c__Bacteroidia	o__Bacteroidales	f__Bacteroidaceae	g__Bacteroides	s__
Annual_Income	OTU3304236	1.37892e-10	Positive	0.00329427	p__Bacteroidetes	c__Bacteroidia	o__Bacteroidales	f__Bacteroidaceae	g__Bacteroides	s__
Annual_Income	OTU4366391	1.30819e-08	Positive	0.00454938	p__Bacteroidetes	c__Bacteroidia	o__Bacteroidales	f__Bacteroidaceae	g__Bacteroides	s__
Annual_Income	OTU3940440	1.26122e-10	Positive	0.00531307	p__Bacteroidetes	c__Bacteroidia	o__Bacteroidales	f__Bacteroidaceae	g__Bacteroides	s__
Annual_Income	OTU4435396	1.48499e-08	Positive	0.00614049	p__Bacteroidetes	c__Bacteroidia	o__Bacteroidales	f__Bacteroidaceae	g__Bacteroides	s__
Annual_Income	OTU4008675	6.38473e-11	Positive	0.00850259	p__Bacteroidetes	c__Bacteroidia	o__Bacteroidales	f__Bacteroidaceae	g__Bacteroides	s__
Annual_Income	OTU4029632	1.39434e-08	Positive	0.00861037	p__Bacteroidetes	c__Bacteroidia	o__Bacteroidales	f__Bacteroidaceae	g__Bacteroides	s__
Annual_Income	OTU3154070	1.7809e-08	Positive	0.00862842	p__Bacteroidetes	c__Bacteroidia	o__Bacteroidales	f__Bacteroidaceae	g__Bacteroides	s__
Annual_Income	OTU183662	1.35782e-08	Positive	0.013621	p__Bacteroidetes	c__Bacteroidia	o__Bacteroidales	f__Bacteroidaceae	g__Bacteroides	s__
Annual_Income	OTU1508541	1.46609e-08	Positive	0.015809	p__Bacteroidetes	c__Bacteroidia	o__Bacteroidales	f__Bacteroidaceae	g__Bacteroides	s__
Annual_Income	OTU4357811	9.07344e-11	Positive	0.0206777	p__Bacteroidetes	c__Bacteroidia	o__Bacteroidales	f__Bacteroidaceae	g__Bacteroides	s__
Annual_Income	OTU1135084	2.12079e-09	Positive	0.025533	p__Bacteroidetes	c__Bacteroidia	o__Bacteroidales	f__Bacteroidaceae	g__Bacteroides	s__
Annual_Income	OTU4189999	9.70401e-09	Positive	0.0280361	p__Bacteroidetes	c__Bacteroidia	o__Bacteroidales	f__Bacteroidaceae	g__Bacteroides	s__
Annual_Income	OTU1944498	2.06613e-08	Positive	0.0288661	p__Bacteroidetes	c__Bacteroidia	o__Bacteroidales	f__Bacteroidaceae	g__Bacteroides	s__
Annual_Income	OTU2696706	1.30819e-10	Positive	0.0358463	p__Bacteroidetes	c__Bacteroidia	o__Bacteroidales	f__Bacteroidaceae	g__Bacteroides	s__
Annual_Income	OTU3562626	1.52725e-09	Positive	0.0453389	p__Bacteroidetes	c__Bacteroidia	o__Bacteroidales	f__Bacteroidaceae	g__Bacteroides	s__
Annual_Expense	OTU4457872	5.33741e-08	Positive	8.18518e-07	p__Bacteroidetes	c__Bacteroidia	o__Bacteroidales	f__Bacteroidaceae	g__Bacteroides	s__
Annual_Expense	OTU4467447	1.63915e-07	Positive	1.97753e-05	p__Bacteroidetes	c__Bacteroidia	o__Bacteroidales	f__Bacteroidaceae	g__Bacteroides	s__
Annual_Expense	OTU4447072	3.05862e-07	Positive	3.39223e-05	p__Bacteroidetes	c__Bacteroidia	o__Bacteroidales	f__Bacteroidaceae	g__Bacteroides	s__
Annual_Expense	OTU4476578	2.28645e-08	Positive	6.624e-05	p__Bacteroidetes	c__Bacteroidia	o__Bacteroidales	f__Bacteroidaceae	g__Bacteroides	s__
Annual_Expense	OTU4477861	1.25311e-07	Positive	7.21514e-05	p__Bacteroidetes	c__Bacteroidia	o__Bacteroidales	f__Bacteroidaceae	g__Bacteroides	s__
Annual_Expense	OTU157298	2.8056e-08	Positive	0.000181626	p__Bacteroidetes	c__Bacteroidia	o__Bacteroidales	f__Bacteroidaceae	g__Bacteroides	s__
Annual_Expense	OTU4381553	2.67375e-07	Positive	0.000258314	p__Bacteroidetes	c__Bacteroidia	o__Bacteroidales	f__Bacteroidaceae	g__Bacteroides	s__
Annual_Expense	OTU345637	3.02899e-10	Positive	0.00026692	p__Bacteroidetes	c__Bacteroidia	o__Bacteroidales	f__Bacteroidaceae	g__Bacteroides	s__
Annual_Expense	OTU4451152	2.05705e-07	Positive	0.00035048	p__Bacteroidetes	c__Bacteroidia	o__Bacteroidales	f__Bacteroidaceae	g__Bacteroides	s__
Annual_Expense	OTU190309	2.18405e-08	Positive	0.000699961	p__Bacteroidetes	c__Bacteroidia	o__Bacteroidales	f__Bacteroidaceae	g__Bacteroides	s__
Annual_Expense	OTU178253	8.10185e-08	Positive	0.000699961	p__Bacteroidetes	c__Bacteroidia	o__Bacteroidales	f__Bacteroidaceae	g__Bacteroides	s__
Annual_Expense	OTU4401580	2.9165e-08	Positive	0.000865725	p__Bacteroidetes	c__Bacteroidia	o__Bacteroidales	f__Bacteroidaceae	g__Bacteroides	s__
Annual_Expense	OTU313764	1.59584e-10	Positive	0.00133522	p__Bacteroidetes	c__Bacteroidia	o__Bacteroidales	f__Bacteroidaceae	g__Bacteroides	s__
Annual_Expense	OTU4439360	2.52004e-08	Positive	0.00142242	p__Bacteroidetes	c__Bacteroidia	o__Bacteroidales	f__Bacteroidaceae	g__Bacteroides	s__
Annual_Expense	OTU4420408	2.29131e-08	Positive	0.00164353	p__Bacteroidetes	c__Bacteroidia	o__Bacteroidales	f__Bacteroidaceae	g__Bacteroides	s__
Annual_Expense	OTU2415144	2.45514e-10	Positive	0.00173382	p__Bacteroidetes	c__Bacteroidia	o__Bacteroidales	f__Bacteroidaceae	g__Bacteroides	s__
Annual_Expense	OTU4467347	1.88145e-09	Positive	0.00231441	p__Bacteroidetes	c__Bacteroidia	o__Bacteroidales	f__Bacteroidaceae	g__Bacteroides	s__
Annual_Expense	OTU4412168	2.92281e-08	Positive	0.00255207	p__Bacteroidetes	c__Bacteroidia	o__Bacteroidales	f__Bacteroidaceae	g__Bacteroides	s__
Annual_Expense	OTU175535	2.16389e-08	Positive	0.00331664	p__Bacteroidetes	c__Bacteroidia	o__Bacteroidales	f__Bacteroidaceae	g__Bacteroides	s__
Annual_Expense	OTU4484034	3.12111e-08	Positive	0.00414031	p__Bacteroidetes	c__Bacteroidia	o__Bacteroidales	f__Bacteroidaceae	g__Bacteroides	s__
Annual_Expense	OTU4417335	2.5058e-08	Positive	0.00650172	p__Bacteroidetes	c__Bacteroidia	o__Bacteroidales	f__Bacteroidaceae	g__Bacteroides	s__
Annual_Expense	OTU3562626	2.37112e-09	Positive	0.0133262	p__Bacteroidetes	c__Bacteroidia	o__Bacteroidales	f__Bacteroidaceae	g__Bacteroides	s__
Annual_Expense	OTU4446898	1.81397e-08	Positive	0.0149193	p__Bacteroidetes	c__Bacteroidia	o__Bacteroidales	f__Bacteroidaceae	g__Bacteroides	s__
Annual_Expense	OTU4278525	1.82019e-08	Positive	0.0211225	p__Bacteroidetes	c__Bacteroidia	o__Bacteroidales	f__Bacteroidaceae	g__Bacteroides	s__
Annual_Expense	OTU3472078	1.94951e-08	Positive	0.0219422	p__Bacteroidetes	c__Bacteroidia	o__Bacteroidales	f__Bacteroidaceae	g__Bacteroides	s__
Annual_Expense	OTU4366391	1.47761e-08	Positive	0.0225775	p__Bacteroidetes	c__Bacteroidia	o__Bacteroidales	f__Bacteroidaceae	g__Bacteroides	s__
Annual_Expense	OTU2388617	4.2828e-08	Positive	0.0356604	p__Bacteroidetes	c__Bacteroidia	o__Bacteroidales	f__Bacteroidaceae	g__Bacteroides	s__
Annual_Expense	OTU185420	5.17852e-08	Positive	0.0358463	p__Bacteroidetes	c__Bacteroidia	o__Bacteroidales	f__Bacteroidaceae	g__Bacteroides	s__
Annual_Expense	OTU4463892	5.51295e-08	Positive	0.0417818	p__Bacteroidetes	c__Bacteroidia	o__Bacteroidales	f__Bacteroidaceae	g__Bacteroides	s__
Annual_Expense	OTU1508541	1.73078e-08	Positive	0.0460287	p__Bacteroidetes	c__Bacteroidia	o__Bacteroidales	f__Bacteroidaceae	g__Bacteroides	s__
Annual_Income	OTU4479397	2.19892e-07	Positive	0.000802792	p__Bacteroidetes	c__Bacteroidia	o__Bacteroidales	f__Bacteroidaceae	g__Bacteroides	s__fragilis
Annual_Expense	OTU4479397	2.30237e-07	Positive	0.0133262	p__Bacteroidetes	c__Bacteroidia	o__Bacteroidales	f__Bacteroidaceae	g__Bacteroides	s__fragilis
Annual_Income	OTU4395096	1.73745e-07	Positive	8.03925e-08	p__Bacteroidetes	c__Bacteroidia	o__Bacteroidales	f__Bacteroidaceae	g__Bacteroides	s__ovatus
Annual_Income	OTU4395075	1.44549e-07	Positive	1.99712e-07	p__Bacteroidetes	c__Bacteroidia	o__Bacteroidales	f__Bacteroidaceae	g__Bacteroides	s__ovatus
Annual_Income	OTU4390319	3.47296e-10	Positive	4.76162e-05	p__Bacteroidetes	c__Bacteroidia	o__Bacteroidales	f__Bacteroidaceae	g__Bacteroides	s__ovatus
Annual_Expense	OTU4395096	1.63571e-07	Positive	0.000286241	p__Bacteroidetes	c__Bacteroidia	o__Bacteroidales	f__Bacteroidaceae	g__Bacteroides	s__ovatus
Annual_Expense	OTU4395075	1.14793e-07	Positive	0.00396592	p__Bacteroidetes	c__Bacteroidia	o__Bacteroidales	f__Bacteroidaceae	g__Bacteroides	s__ovatus
Annual_Expense	OTU4390319	2.85863e-10	Positive	0.0280569	p__Bacteroidetes	c__Bacteroidia	o__Bacteroidales	f__Bacteroidaceae	g__Bacteroides	s__ovatus
Annual_Income	OTU4449055	1.03716e-07	Positive	0.00262009	p__Bacteroidetes	c__Bacteroidia	o__Bacteroidales	f__Bacteroidaceae	g__Bacteroides	s__plebeius
Annual_Expense	OTU4449055	1.24681e-07	Positive	0.00874182	p__Bacteroidetes	c__Bacteroidia	o__Bacteroidales	f__Bacteroidaceae	g__Bacteroides	s__plebeius
Annual_Income	OTU589071	2.48791e-10	Positive	1.45605e-07	p__Bacteroidetes	c__Bacteroidia	o__Bacteroidales	f__Bacteroidaceae	g__Bacteroides	s__uniformis
Annual_Income	OTU4402960	2.13645e-08	Positive	1.74905e-07	p__Bacteroidetes	c__Bacteroidia	o__Bacteroidales	f__Bacteroidaceae	g__Bacteroides	s__uniformis
Annual_Income	OTU344154	1.96038e-08	Positive	8.51798e-07	p__Bacteroidetes	c__Bacteroidia	o__Bacteroidales	f__Bacteroidaceae	g__Bacteroides	s__uniformis
Annual_Income	OTU4250634	1.60445e-10	Positive	7.26256e-06	p__Bacteroidetes	c__Bacteroidia	o__Bacteroidales	f__Bacteroidaceae	g__Bacteroides	s__uniformis
Annual_Income	OTU197072	2.52511e-08	Positive	3.51341e-05	p__Bacteroidetes	c__Bacteroidia	o__Bacteroidales	f__Bacteroidaceae	g__Bacteroides	s__uniformis
Annual_Income	OTU1889556	1.86588e-10	Positive	0.0013962	p__Bacteroidetes	c__Bacteroidia	o__Bacteroidales	f__Bacteroidaceae	g__Bacteroides	s__uniformis
Annual_Expense	OTU4250634	1.95664e-10	Positive	7.73525e-05	p__Bacteroidetes	c__Bacteroidia	o__Bacteroidales	f__Bacteroidaceae	g__Bacteroides	s__uniformis
Annual_Expense	OTU344154	1.92546e-08	Positive	0.00063355	p__Bacteroidetes	c__Bacteroidia	o__Bacteroidales	f__Bacteroidaceae	g__Bacteroides	s__uniformis
Annual_Expense	OTU197072	2.69497e-08	Positive	0.00205584	p__Bacteroidetes	c__Bacteroidia	o__Bacteroidales	f__Bacteroidaceae	g__Bacteroides	s__uniformis
Annual_Expense	OTU589071	2.09112e-10	Positive	0.00217749	p__Bacteroidetes	c__Bacteroidia	o__Bacteroidales	f__Bacteroidaceae	g__Bacteroides	s__uniformis
Annual_Expense	OTU4402960	1.69975e-08	Positive	0.00454782	p__Bacteroidetes	c__Bacteroidia	o__Bacteroidales	f__Bacteroidaceae	g__Bacteroides	s__uniformis
Annual_Expense	OTU1889556	1.91117e-10	Positive	0.0235974	p__Bacteroidetes	c__Bacteroidia	o__Bacteroidales	f__Bacteroidaceae	g__Bacteroides	s__uniformis
Annual_Income	OTU851323	3.73018e-09	Positive	4.69322e-05	p__Bacteroidetes	c__Bacteroidia	o__Bacteroidales	f__Porphyromonadaceae	g__Parabacteroides	s__
Annual_Income	OTU846127	2.26272e-08	Positive	0.000103067	p__Bacteroidetes	c__Bacteroidia	o__Bacteroidales	f__Porphyromonadaceae	g__Parabacteroides	s__
Annual_Income	OTU1952	1.61072e-08	Positive	0.00370901	p__Bacteroidetes	c__Bacteroidia	o__Bacteroidales	f__Porphyromonadaceae	g__Parabacteroides	s__
Annual_Income	OTU4442459	5.72214e-08	Positive	0.00650172	p__Bacteroidetes	c__Bacteroidia	o__Bacteroidales	f__Porphyromonadaceae	g__Parabacteroides	s__
Annual_Income	OTU4418496	6.18758e-08	Positive	0.0280569	p__Bacteroidetes	c__Bacteroidia	o__Bacteroidales	f__Porphyromonadaceae	g__Parabacteroides	s__
Annual_Expense	OTU851323	2.68812e-09	Positive	0.00141818	p__Bacteroidetes	c__Bacteroidia	o__Bacteroidales	f__Porphyromonadaceae	g__Parabacteroides	s__
Annual_Income	OTU4374084	6.08453e-08	Positive	0.000139136	p__Bacteroidetes	c__Bacteroidia	o__Bacteroidales	f__Porphyromonadaceae	g__Parabacteroides	s__distasonis
Annual_Expense	OTU4374084	8.31949e-08	Positive	0.000205302	p__Bacteroidetes	c__Bacteroidia	o__Bacteroidales	f__Porphyromonadaceae	g__Parabacteroides	s__distasonis
Annual_Income	OTU4436552	3.27906e-07	Negative	0.00925333	p__Bacteroidetes	c__Bacteroidia	o__Bacteroidales	f__Prevotellaceae	g__Prevotella	s__copri
Annual_Income	OTU296442	2.32275e-08	Negative	0.0106565	p__Bacteroidetes	c__Bacteroidia	o__Bacteroidales	f__Prevotellaceae	g__Prevotella	s__copri
Annual_Income	OTU215670	1.23543e-08	Negative	0.0113679	p__Bacteroidetes	c__Bacteroidia	o__Bacteroidales	f__Prevotellaceae	g__Prevotella	s__copri
Annual_Income	OTU4410166	2.12648e-08	Negative	0.013313	p__Bacteroidetes	c__Bacteroidia	o__Bacteroidales	f__Prevotellaceae	g__Prevotella	s__copri
Annual_Income	OTU294196	1.44805e-08	Negative	0.0197823	p__Bacteroidetes	c__Bacteroidia	o__Bacteroidales	f__Prevotellaceae	g__Prevotella	s__copri
Annual_Income	OTU181539	1.21559e-08	Negative	0.0354004	p__Bacteroidetes	c__Bacteroidia	o__Bacteroidales	f__Prevotellaceae	g__Prevotella	s__copri
Annual_Income	OTU178387	6.57427e-08	Negative	0.0438828	p__Bacteroidetes	c__Bacteroidia	o__Bacteroidales	f__Prevotellaceae	g__Prevotella	s__copri
Annual_Income	OTU301253	1.61217e-08	Negative	0.0453389	p__Bacteroidetes	c__Bacteroidia	o__Bacteroidales	f__Prevotellaceae	g__Prevotella	s__copri
Annual_Income	OTU173565	1.09981e-08	Negative	0.0460287	p__Bacteroidetes	c__Bacteroidia	o__Bacteroidales	f__Prevotellaceae	g__Prevotella	s__copri
Annual_Income	OTU2280817	1.52884e-08	Negative	0.0485927	p__Bacteroidetes	c__Bacteroidia	o__Bacteroidales	f__Prevotellaceae	g__Prevotella	s__copri
Annual_Expense	OTU296442	3.88445e-08	Negative	0.00101208	p__Bacteroidetes	c__Bacteroidia	o__Bacteroidales	f__Prevotellaceae	g__Prevotella	s__copri
Annual_Expense	OTU4436552	5.17367e-07	Negative	0.00171472	p__Bacteroidetes	c__Bacteroidia	o__Bacteroidales	f__Prevotellaceae	g__Prevotella	s__copri
Annual_Expense	OTU294196	2.37725e-08	Negative	0.00288015	p__Bacteroidetes	c__Bacteroidia	o__Bacteroidales	f__Prevotellaceae	g__Prevotella	s__copri
Annual_Expense	OTU4410166	3.26144e-08	Negative	0.00342423	p__Bacteroidetes	c__Bacteroidia	o__Bacteroidales	f__Prevotellaceae	g__Prevotella	s__copri
Annual_Expense	OTU173565	2.01509e-08	Negative	0.00370901	p__Bacteroidetes	c__Bacteroidia	o__Bacteroidales	f__Prevotellaceae	g__Prevotella	s__copri
Annual_Expense	OTU181539	2.07609e-08	Negative	0.00486622	p__Bacteroidetes	c__Bacteroidia	o__Bacteroidales	f__Prevotellaceae	g__Prevotella	s__copri
Annual_Expense	OTU198786	1.9801e-08	Negative	0.0115485	p__Bacteroidetes	c__Bacteroidia	o__Bacteroidales	f__Prevotellaceae	g__Prevotella	s__copri
Annual_Expense	OTU215670	1.64887e-08	Negative	0.0124291	p__Bacteroidetes	c__Bacteroidia	o__Bacteroidales	f__Prevotellaceae	g__Prevotella	s__copri
Annual_Expense	OTU4295618	1.82029e-08	Negative	0.0136637	p__Bacteroidetes	c__Bacteroidia	o__Bacteroidales	f__Prevotellaceae	g__Prevotella	s__copri
Annual_Expense	OTU307571	1.81304e-08	Negative	0.0143588	p__Bacteroidetes	c__Bacteroidia	o__Bacteroidales	f__Prevotellaceae	g__Prevotella	s__copri
Annual_Expense	OTU301253	2.59173e-08	Negative	0.0148913	p__Bacteroidetes	c__Bacteroidia	o__Bacteroidales	f__Prevotellaceae	g__Prevotella	s__copri
Annual_Expense	OTU196296	1.32669e-07	Negative	0.0157572	p__Bacteroidetes	c__Bacteroidia	o__Bacteroidales	f__Prevotellaceae	g__Prevotella	s__copri
Annual_Expense	OTU2280817	2.22058e-08	Negative	0.0310366	p__Bacteroidetes	c__Bacteroidia	o__Bacteroidales	f__Prevotellaceae	g__Prevotella	s__copri
Annual_Expense	OTU178387	9.11357e-08	Negative	0.034642	p__Bacteroidetes	c__Bacteroidia	o__Bacteroidales	f__Prevotellaceae	g__Prevotella	s__copri
Annual_Income	OTU4476780	5.91524e-08	Positive	4.35409e-06	p__Bacteroidetes	c__Bacteroidia	o__Bacteroidales	f__Rikenellaceae	g__	s__
Annual_Income	OTU4226619	4.39008e-10	Positive	8.82763e-05	p__Bacteroidetes	c__Bacteroidia	o__Bacteroidales	f__Rikenellaceae	g__	s__
Annual_Income	OTU3084481	3.74249e-08	Positive	0.00143588	p__Bacteroidetes	c__Bacteroidia	o__Bacteroidales	f__Rikenellaceae	g__	s__
Annual_Income	OTU357046	7.43899e-08	Positive	0.00164353	p__Bacteroidetes	c__Bacteroidia	o__Bacteroidales	f__Rikenellaceae	g__	s__
Annual_Expense	OTU3084481	4.064e-08	Positive	0.014337	p__Bacteroidetes	c__Bacteroidia	o__Bacteroidales	f__Rikenellaceae	g__	s__
Annual_Expense	OTU4476780	4.32886e-08	Positive	0.025533	p__Bacteroidetes	c__Bacteroidia	o__Bacteroidales	f__Rikenellaceae	g__	s__
Annual_Income	OTU4331760	2.87295e-08	Positive	0.00259161	p__Bacteroidetes	c__Bacteroidia	o__Bacteroidales	f__Rikenellaceae	g__Alistipes	s__indistinctus
Annual_Expense	OTU4331760	2.9279e-08	Positive	0.0426506	p__Bacteroidetes	c__Bacteroidia	o__Bacteroidales	f__Rikenellaceae	g__Alistipes	s__indistinctus
Annual_Expense	OTU177679	6.30385e-08	Negative	0.0370941	p__Bacteroidetes	c__Bacteroidia	o__Bacteroidales	f__S24-7	g__	s__
Annual_Expense	OTU4479989	5.44501e-08	Negative	0.0132534	p__Firmicutes	c__Bacilli	o__Lactobacillales	f__Streptococcaceae	g__Streptococcus	s__
Annual_Income	OTU248902	6.70384e-08	Negative	0.00754609	p__Firmicutes	c__Bacilli	o__Turicibacterales	f__Turicibacteraceae	g__Turicibacter	s__
Annual_Expense	OTU248902	9.87636e-08	Negative	0.00447302	p__Firmicutes	c__Bacilli	o__Turicibacterales	f__Turicibacteraceae	g__Turicibacter	s__
Annual_Income	OTU4353913	1.15899e-08	Positive	6.67862e-06	p__Firmicutes	c__Clostridia	o__Clostridiales	f__	g__	s__
Annual_Income	OTU303326	1.86294e-08	Negative	0.00128922	p__Firmicutes	c__Clostridia	o__Clostridiales	f__	g__	s__
Annual_Income	OTU1602314	1.94322e-08	Negative	0.0236406	p__Firmicutes	c__Clostridia	o__Clostridiales	f__	g__	s__
Annual_Expense	OTU4353913	1.48965e-08	Positive	5.93065e-06	p__Firmicutes	c__Clostridia	o__Clostridiales	f__	g__	s__
Annual_Expense	OTU303326	2.69555e-08	Negative	0.000691419	p__Firmicutes	c__Clostridia	o__Clostridiales	f__	g__	s__
Annual_Expense	OTU1602314	2.69589e-08	Negative	0.0288661	p__Firmicutes	c__Clostridia	o__Clostridiales	f__	g__	s__
Annual_Expense	OTU176077	2.37333e-10	Positive	0.0310366	p__Firmicutes	c__Clostridia	o__Clostridiales	f__	g__	s__
Annual_Expense	OTU191108	9.85403e-11	Negative	0.041075	p__Firmicutes	c__Clostridia	o__Clostridiales	f__	g__	s__
Annual_Expense	OTU266935	1.17328e-10	Negative	0.0494899	p__Firmicutes	c__Clostridia	o__Clostridiales	f__	g__	s__
Annual_Income	OTU312070	1.21272e-10	Negative	0.00253287	p__Firmicutes	c__Clostridia	o__Clostridiales	f__[Mogibacteriaceae]	g__	s__
Annual_Expense	OTU312070	1.68586e-10	Negative	0.00303852	p__Firmicutes	c__Clostridia	o__Clostridiales	f__[Mogibacteriaceae]	g__	s__
Annual_Income	OTU2442706	2.67619e-10	Positive	0.000181626	p__Firmicutes	c__Clostridia	o__Clostridiales	f__Christensenellaceae	g__	s__
Annual_Income	OTU4481624	2.939e-07	Negative	7.7755e-08	p__Firmicutes	c__Clostridia	o__Clostridiales	f__Clostridiaceae	g__	s__
Annual_Income	OTU191694	2.07505e-08	Negative	1.61544e-05	p__Firmicutes	c__Clostridia	o__Clostridiales	f__Clostridiaceae	g__	s__
Annual_Income	OTU4434334	7.77322e-08	Negative	3.39223e-05	p__Firmicutes	c__Clostridia	o__Clostridiales	f__Clostridiaceae	g__	s__
Annual_Income	OTU4446320	2.24756e-08	Negative	4.61307e-05	p__Firmicutes	c__Clostridia	o__Clostridiales	f__Clostridiaceae	g__	s__
Annual_Income	OTU189503	2.12804e-08	Negative	0.000386333	p__Firmicutes	c__Clostridia	o__Clostridiales	f__Clostridiaceae	g__	s__
Annual_Income	OTU4454432	2.84071e-10	Negative	0.00211893	p__Firmicutes	c__Clostridia	o__Clostridiales	f__Clostridiaceae	g__	s__
Annual_Income	OTU171184	3.35097e-10	Negative	0.00249423	p__Firmicutes	c__Clostridia	o__Clostridiales	f__Clostridiaceae	g__	s__
Annual_Income	OTU178640	1.45511e-08	Negative	0.00387477	p__Firmicutes	c__Clostridia	o__Clostridiales	f__Clostridiaceae	g__	s__
Annual_Income	OTU4482516	6.43106e-08	Negative	0.0155945	p__Firmicutes	c__Clostridia	o__Clostridiales	f__Clostridiaceae	g__	s__
Annual_Income	OTU180516	2.23985e-10	Negative	0.016611	p__Firmicutes	c__Clostridia	o__Clostridiales	f__Clostridiaceae	g__	s__
Annual_Income	OTU273357	1.57606e-10	Negative	0.018968	p__Firmicutes	c__Clostridia	o__Clostridiales	f__Clostridiaceae	g__	s__
Annual_Income	OTU4383953	3.09123e-10	Negative	0.0197823	p__Firmicutes	c__Clostridia	o__Clostridiales	f__Clostridiaceae	g__	s__
Annual_Income	OTU299474	1.16522e-10	Negative	0.026235	p__Firmicutes	c__Clostridia	o__Clostridiales	f__Clostridiaceae	g__	s__
Annual_Expense	OTU4481624	4.07843e-07	Negative	6.77003e-08	p__Firmicutes	c__Clostridia	o__Clostridiales	f__Clostridiaceae	g__	s__
Annual_Expense	OTU4446320	3.22569e-08	Negative	1.97753e-05	p__Firmicutes	c__Clostridia	o__Clostridiales	f__Clostridiaceae	g__	s__
Annual_Expense	OTU4434334	1.05722e-07	Negative	4.2978e-05	p__Firmicutes	c__Clostridia	o__Clostridiales	f__Clostridiaceae	g__	s__
Annual_Expense	OTU189503	3.21109e-08	Negative	9.79152e-05	p__Firmicutes	c__Clostridia	o__Clostridiales	f__Clostridiaceae	g__	s__
Annual_Expense	OTU191694	2.27164e-08	Negative	0.0010823	p__Firmicutes	c__Clostridia	o__Clostridiales	f__Clostridiaceae	g__	s__
Annual_Expense	OTU4482516	1.11257e-07	Negative	0.00143588	p__Firmicutes	c__Clostridia	o__Clostridiales	f__Clostridiaceae	g__	s__
Annual_Expense	OTU273357	2.74436e-10	Negative	0.001883	p__Firmicutes	c__Clostridia	o__Clostridiales	f__Clostridiaceae	g__	s__
Annual_Expense	OTU4454432	3.93133e-10	Negative	0.00193717	p__Firmicutes	c__Clostridia	o__Clostridiales	f__Clostridiaceae	g__	s__
Annual_Expense	OTU171184	4.62032e-10	Negative	0.00249423	p__Firmicutes	c__Clostridia	o__Clostridiales	f__Clostridiaceae	g__	s__
Annual_Expense	OTU299474	2.06678e-10	Negative	0.00350497	p__Firmicutes	c__Clostridia	o__Clostridiales	f__Clostridiaceae	g__	s__
Annual_Expense	OTU178640	1.93412e-08	Negative	0.0060734	p__Firmicutes	c__Clostridia	o__Clostridiales	f__Clostridiaceae	g__	s__
Annual_Expense	OTU4383953	4.88021e-10	Negative	0.0103379	p__Firmicutes	c__Clostridia	o__Clostridiales	f__Clostridiaceae	g__	s__
Annual_Expense	OTU180516	3.19024e-10	Negative	0.014337	p__Firmicutes	c__Clostridia	o__Clostridiales	f__Clostridiaceae	g__	s__
Annual_Expense	OTU197329	2.45419e-08	Negative	0.0148365	p__Firmicutes	c__Clostridia	o__Clostridiales	f__Clostridiaceae	g__	s__
Annual_Income	OTU4445673	7.37345e-08	Negative	0.000139136	p__Firmicutes	c__Clostridia	o__Clostridiales	f__Clostridiaceae	g__Clostridium	s__
Annual_Income	OTU316496	1.1408e-08	Negative	0.0297996	p__Firmicutes	c__Clostridia	o__Clostridiales	f__Clostridiaceae	g__SMB53	s__
Annual_Expense	OTU179512	1.22295e-10	Negative	0.0174785	p__Firmicutes	c__Clostridia	o__Clostridiales	f__Clostridiaceae	g__SMB53	s__
Annual_Expense	OTU316496	1.65534e-08	Negative	0.0216194	p__Firmicutes	c__Clostridia	o__Clostridiales	f__Clostridiaceae	g__SMB53	s__
Annual_Income	OTU3797933	1.04345e-07	Positive	1.08936e-08	p__Firmicutes	c__Clostridia	o__Clostridiales	f__Lachnospiraceae	g__	s__
Annual_Income	OTU4405482	2.09532e-08	Positive	1.5142e-07	p__Firmicutes	c__Clostridia	o__Clostridiales	f__Lachnospiraceae	g__	s__
Annual_Income	OTU4448492	4.72145e-08	Positive	2.36627e-07	p__Firmicutes	c__Clostridia	o__Clostridiales	f__Lachnospiraceae	g__	s__
Annual_Income	OTU4479443	8.16783e-08	Positive	1.04885e-05	p__Firmicutes	c__Clostridia	o__Clostridiales	f__Lachnospiraceae	g__	s__
Annual_Income	OTU3579831	3.07584e-10	Positive	1.97753e-05	p__Firmicutes	c__Clostridia	o__Clostridiales	f__Lachnospiraceae	g__	s__
Annual_Income	OTU4413619	3.94002e-08	Positive	3.39223e-05	p__Firmicutes	c__Clostridia	o__Clostridiales	f__Lachnospiraceae	g__	s__
Annual_Income	OTU4458576	4.026e-08	Positive	5.88332e-05	p__Firmicutes	c__Clostridia	o__Clostridiales	f__Lachnospiraceae	g__	s__
Annual_Income	OTU4444262	5.9281e-08	Positive	0.000123582	p__Firmicutes	c__Clostridia	o__Clostridiales	f__Lachnospiraceae	g__	s__
Annual_Income	OTU4416570	5.05744e-08	Positive	0.000982106	p__Firmicutes	c__Clostridia	o__Clostridiales	f__Lachnospiraceae	g__	s__
Annual_Income	OTU4356065	2.06241e-08	Positive	0.00143689	p__Firmicutes	c__Clostridia	o__Clostridiales	f__Lachnospiraceae	g__	s__
Annual_Income	OTU4447176	1.22665e-08	Positive	0.00597353	p__Firmicutes	c__Clostridia	o__Clostridiales	f__Lachnospiraceae	g__	s__
Annual_Income	OTU4473509	3.52947e-08	Positive	0.00807439	p__Firmicutes	c__Clostridia	o__Clostridiales	f__Lachnospiraceae	g__	s__
Annual_Income	OTU4431558	4.07297e-10	Positive	0.00910073	p__Firmicutes	c__Clostridia	o__Clostridiales	f__Lachnospiraceae	g__	s__
Annual_Income	OTU4483337	2.1649e-10	Positive	0.0104308	p__Firmicutes	c__Clostridia	o__Clostridiales	f__Lachnospiraceae	g__	s__
Annual_Income	OTU184394	1.70308e-08	Positive	0.0427662	p__Firmicutes	c__Clostridia	o__Clostridiales	f__Lachnospiraceae	g__	s__
Annual_Expense	OTU3797933	1.60548e-07	Positive	6.88204e-11	p__Firmicutes	c__Clostridia	o__Clostridiales	f__Lachnospiraceae	g__	s__
Annual_Expense	OTU4479443	1.52661e-07	Positive	4.04351e-10	p__Firmicutes	c__Clostridia	o__Clostridiales	f__Lachnospiraceae	g__	s__
Annual_Expense	OTU4405482	3.1269e-08	Positive	8.71393e-09	p__Firmicutes	c__Clostridia	o__Clostridiales	f__Lachnospiraceae	g__	s__
Annual_Expense	OTU4448492	6.00212e-08	Positive	4.67355e-06	p__Firmicutes	c__Clostridia	o__Clostridiales	f__Lachnospiraceae	g__	s__
Annual_Expense	OTU4444262	9.30005e-08	Positive	7.65922e-06	p__Firmicutes	c__Clostridia	o__Clostridiales	f__Lachnospiraceae	g__	s__
Annual_Expense	OTU4473509	7.48514e-08	Positive	1.24116e-05	p__Firmicutes	c__Clostridia	o__Clostridiales	f__Lachnospiraceae	g__	s__
Annual_Expense	OTU4447176	2.52006e-08	Positive	1.24116e-05	p__Firmicutes	c__Clostridia	o__Clostridiales	f__Lachnospiraceae	g__	s__
Annual_Expense	OTU4483337	4.55613e-10	Positive	1.30568e-05	p__Firmicutes	c__Clostridia	o__Clostridiales	f__Lachnospiraceae	g__	s__
Annual_Expense	OTU4413619	5.13795e-08	Positive	6.624e-05	p__Firmicutes	c__Clostridia	o__Clostridiales	f__Lachnospiraceae	g__	s__
Annual_Expense	OTU3579831	3.67161e-10	Positive	0.000205302	p__Firmicutes	c__Clostridia	o__Clostridiales	f__Lachnospiraceae	g__	s__
Annual_Expense	OTU4356065	2.82231e-08	Positive	0.00128927	p__Firmicutes	c__Clostridia	o__Clostridiales	f__Lachnospiraceae	g__	s__
Annual_Expense	OTU4416570	6.39173e-08	Positive	0.00249855	p__Firmicutes	c__Clostridia	o__Clostridiales	f__Lachnospiraceae	g__	s__
Annual_Expense	OTU4331360	3.51134e-10	Positive	0.0148365	p__Firmicutes	c__Clostridia	o__Clostridiales	f__Lachnospiraceae	g__	s__
Annual_Expense	OTU4472130	1.63525e-08	Positive	0.0279216	p__Firmicutes	c__Clostridia	o__Clostridiales	f__Lachnospiraceae	g__	s__
Annual_Expense	OTU4458576	3.23218e-08	Positive	0.034642	p__Firmicutes	c__Clostridia	o__Clostridiales	f__Lachnospiraceae	g__	s__
Annual_Income	OTU177037	2.90195e-08	Negative	0.000139136	p__Firmicutes	c__Clostridia	o__Clostridiales	f__Lachnospiraceae	g__Blautia	s__
Annual_Expense	OTU177037	2.8238e-08	Negative	0.0113679	p__Firmicutes	c__Clostridia	o__Clostridiales	f__Lachnospiraceae	g__Blautia	s__
Annual_Expense	OTU4478815	8.23198e-08	Positive	0.0138957	p__Firmicutes	c__Clostridia	o__Clostridiales	f__Lachnospiraceae	g__Coprococcus	s__
Annual_Income	OTU4424063	2.86392e-08	Negative	0.0393618	p__Firmicutes	c__Clostridia	o__Clostridiales	f__Lachnospiraceae	g__Dorea	s__formicigenerans
Annual_Expense	OTU4424063	4.21126e-08	Negative	0.0216194	p__Firmicutes	c__Clostridia	o__Clostridiales	f__Lachnospiraceae	g__Dorea	s__formicigenerans
Annual_Income	OTU176269	4.6781e-08	Positive	0.00754609	p__Firmicutes	c__Clostridia	o__Clostridiales	f__Lachnospiraceae	g__Lachnospira	s__
Annual_Income	OTU4459196	3.63467e-08	Positive	0.0147894	p__Firmicutes	c__Clostridia	o__Clostridiales	f__Lachnospiraceae	g__Lachnospira	s__
Annual_Expense	OTU176269	6.4034e-08	Positive	0.0052167	p__Firmicutes	c__Clostridia	o__Clostridiales	f__Lachnospiraceae	g__Lachnospira	s__
Annual_Expense	OTU2407149	6.65154e-08	Positive	0.010028	p__Firmicutes	c__Clostridia	o__Clostridiales	f__Lachnospiraceae	g__Lachnospira	s__
Annual_Income	OTU4389066	8.18554e-08	Negative	2.11169e-07	p__Firmicutes	c__Clostridia	o__Clostridiales	f__Peptostreptococcaceae	g__	s__
Annual_Income	OTU4409730	3.83551e-07	Negative	7.65922e-06	p__Firmicutes	c__Clostridia	o__Clostridiales	f__Peptostreptococcaceae	g__	s__
Annual_Income	OTU248126	2.22274e-08	Negative	3.47639e-05	p__Firmicutes	c__Clostridia	o__Clostridiales	f__Peptostreptococcaceae	g__	s__
Annual_Income	OTU297143	1.96137e-08	Negative	6.624e-05	p__Firmicutes	c__Clostridia	o__Clostridiales	f__Peptostreptococcaceae	g__	s__
Annual_Income	OTU4380137	1.51285e-10	Negative	0.000390164	p__Firmicutes	c__Clostridia	o__Clostridiales	f__Peptostreptococcaceae	g__	s__
Annual_Income	OTU4317170	1.31231e-10	Negative	0.000586221	p__Firmicutes	c__Clostridia	o__Clostridiales	f__Peptostreptococcaceae	g__	s__
Annual_Income	OTU263248	1.57074e-08	Negative	0.0025355	p__Firmicutes	c__Clostridia	o__Clostridiales	f__Peptostreptococcaceae	g__	s__
Annual_Income	OTU276478	2.15994e-10	Negative	0.0252956	p__Firmicutes	c__Clostridia	o__Clostridiales	f__Peptostreptococcaceae	g__	s__
Annual_Income	OTU2658058	1.26552e-10	Negative	0.0482534	p__Firmicutes	c__Clostridia	o__Clostridiales	f__Peptostreptococcaceae	g__	s__
Annual_Expense	OTU4389066	1.07558e-07	Negative	8.18518e-07	p__Firmicutes	c__Clostridia	o__Clostridiales	f__Peptostreptococcaceae	g__	s__
Annual_Expense	OTU297143	3.11821e-08	Negative	3.78446e-06	p__Firmicutes	c__Clostridia	o__Clostridiales	f__Peptostreptococcaceae	g__	s__
Annual_Expense	OTU4409730	5.27995e-07	Negative	1.06024e-05	p__Firmicutes	c__Clostridia	o__Clostridiales	f__Peptostreptococcaceae	g__	s__
Annual_Expense	OTU248126	2.9367e-08	Negative	9.03255e-05	p__Firmicutes	c__Clostridia	o__Clostridiales	f__Peptostreptococcaceae	g__	s__
Annual_Expense	OTU263248	2.58756e-08	Negative	0.000256411	p__Firmicutes	c__Clostridia	o__Clostridiales	f__Peptostreptococcaceae	g__	s__
Annual_Expense	OTU4317170	1.9031e-10	Negative	0.000297717	p__Firmicutes	c__Clostridia	o__Clostridiales	f__Peptostreptococcaceae	g__	s__
Annual_Expense	OTU276478	3.45999e-10	Negative	0.00747631	p__Firmicutes	c__Clostridia	o__Clostridiales	f__Peptostreptococcaceae	g__	s__
Annual_Expense	OTU4380137	1.47274e-10	Negative	0.0217331	p__Firmicutes	c__Clostridia	o__Clostridiales	f__Peptostreptococcaceae	g__	s__
Annual_Expense	OTU2658058	1.93869e-10	Negative	0.0253247	p__Firmicutes	c__Clostridia	o__Clostridiales	f__Peptostreptococcaceae	g__	s__
Annual_Income	OTU519880	5.06695e-10	Positive	3.40557e-09	p__Firmicutes	c__Clostridia	o__Clostridiales	f__Ruminococcaceae	g__	s__
Annual_Income	OTU207126	6.49139e-08	Negative	0.00387271	p__Firmicutes	c__Clostridia	o__Clostridiales	f__Ruminococcaceae	g__	s__
Annual_Income	OTU839610	1.7461e-10	Positive	0.00486622	p__Firmicutes	c__Clostridia	o__Clostridiales	f__Ruminococcaceae	g__	s__
Annual_Income	OTU215231	2.35616e-10	Positive	0.00754609	p__Firmicutes	c__Clostridia	o__Clostridiales	f__Ruminococcaceae	g__	s__
Annual_Income	OTU192347	7.13267e-08	Negative	0.00974499	p__Firmicutes	c__Clostridia	o__Clostridiales	f__Ruminococcaceae	g__	s__
Annual_Income	OTU4414476	6.20249e-08	Positive	0.0113679	p__Firmicutes	c__Clostridia	o__Clostridiales	f__Ruminococcaceae	g__	s__
Annual_Income	OTU2506486	1.34264e-08	Positive	0.0116629	p__Firmicutes	c__Clostridia	o__Clostridiales	f__Ruminococcaceae	g__	s__
Annual_Income	OTU187883	1.04896e-08	Negative	0.0235974	p__Firmicutes	c__Clostridia	o__Clostridiales	f__Ruminococcaceae	g__	s__
Annual_Income	OTU189356	1.22392e-08	Negative	0.0280361	p__Firmicutes	c__Clostridia	o__Clostridiales	f__Ruminococcaceae	g__	s__
Annual_Income	OTU187504	1.80098e-08	Negative	0.0444226	p__Firmicutes	c__Clostridia	o__Clostridiales	f__Ruminococcaceae	g__	s__
Annual_Expense	OTU184114	3.68112e-09	Positive	9.69844e-155	p__Firmicutes	c__Clostridia	o__Clostridiales	f__Ruminococcaceae	g__	s__
Annual_Expense	OTU839610	3.02116e-10	Positive	0.000353969	p__Firmicutes	c__Clostridia	o__Clostridiales	f__Ruminococcaceae	g__	s__
Annual_Expense	OTU215231	3.32984e-10	Positive	0.00404722	p__Firmicutes	c__Clostridia	o__Clostridiales	f__Ruminococcaceae	g__	s__
Annual_Expense	OTU207126	8.80997e-08	Negative	0.00454782	p__Firmicutes	c__Clostridia	o__Clostridiales	f__Ruminococcaceae	g__	s__
Annual_Expense	OTU519880	3.13829e-10	Positive	0.013898	p__Firmicutes	c__Clostridia	o__Clostridiales	f__Ruminococcaceae	g__	s__
Annual_Expense	OTU180846	5.16768e-10	Positive	0.015939	p__Firmicutes	c__Clostridia	o__Clostridiales	f__Ruminococcaceae	g__	s__
Annual_Expense	OTU194672	1.32532e-08	Negative	0.0251415	p__Firmicutes	c__Clostridia	o__Clostridiales	f__Ruminococcaceae	g__	s__
Annual_Expense	OTU193644	7.15801e-11	Negative	0.0378906	p__Firmicutes	c__Clostridia	o__Clostridiales	f__Ruminococcaceae	g__	s__
Annual_Expense	OTU3390534	1.46766e-08	Negative	0.0461495	p__Firmicutes	c__Clostridia	o__Clostridiales	f__Ruminococcaceae	g__	s__
Annual_Expense	OTU191161	1.28627e-08	Negative	0.0462904	p__Firmicutes	c__Clostridia	o__Clostridiales	f__Ruminococcaceae	g__	s__
Annual_Expense	OTU192347	7.83181e-08	Negative	0.0480952	p__Firmicutes	c__Clostridia	o__Clostridiales	f__Ruminococcaceae	g__	s__
Annual_Income	OTU362094	9.52822e-11	Negative	0.0324589	p__Firmicutes	c__Clostridia	o__Clostridiales	f__Ruminococcaceae	g__Faecalibacterium	s__prausnitzii
Annual_Expense	OTU157224	1.36489e-08	Negative	0.0164897	p__Firmicutes	c__Clostridia	o__Clostridiales	f__Ruminococcaceae	g__Faecalibacterium	s__prausnitzii
Annual_Income	OTU1504042	3.32249e-08	Positive	0.00130584	p__Firmicutes	c__Clostridia	o__Clostridiales	f__Ruminococcaceae	g__Oscillospira	s__
Annual_Income	OTU3302038	6.28933e-10	Positive	0.00585006	p__Firmicutes	c__Clostridia	o__Clostridiales	f__Ruminococcaceae	g__Oscillospira	s__
Annual_Income	OTU4356307	4.6525e-10	Positive	0.00747631	p__Firmicutes	c__Clostridia	o__Clostridiales	f__Ruminococcaceae	g__Oscillospira	s__
Annual_Income	OTU3903651	5.46816e-08	Positive	0.0165937	p__Firmicutes	c__Clostridia	o__Clostridiales	f__Ruminococcaceae	g__Oscillospira	s__
Annual_Expense	OTU1504042	3.4894e-08	Positive	0.0197598	p__Firmicutes	c__Clostridia	o__Clostridiales	f__Ruminococcaceae	g__Oscillospira	s__
Annual_Income	OTU4326870	1.53393e-07	Positive	0.00130543	p__Firmicutes	c__Clostridia	o__Clostridiales	f__Veillonellaceae	g__Dialister	s__
Annual_Income	OTU258375	3.27762e-09	Positive	0.0411396	p__Firmicutes	c__Clostridia	o__Clostridiales	f__Veillonellaceae	g__Dialister	s__
Annual_Expense	OTU4326870	1.89496e-07	Positive	0.00309992	p__Firmicutes	c__Clostridia	o__Clostridiales	f__Veillonellaceae	g__Dialister	s__
Annual_Expense	OTU2530636	2.39977e-07	Positive	0.000383958	p__Firmicutes	c__Clostridia	o__Clostridiales	f__Veillonellaceae	g__Megamonas	s__
Annual_Income	OTU52166	1.61127e-07	Positive	4.49349e-08	p__Firmicutes	c__Clostridia	o__Clostridiales	f__Veillonellaceae	g__Megasphaera	s__
Annual_Income	OTU3039313	2.15441e-09	Positive	1.24116e-05	p__Firmicutes	c__Clostridia	o__Clostridiales	f__Veillonellaceae	g__Megasphaera	s__
Annual_Expense	OTU52166	1.43655e-07	Positive	0.000301818	p__Firmicutes	c__Clostridia	o__Clostridiales	f__Veillonellaceae	g__Megasphaera	s__
Annual_Expense	OTU3039313	2.12086e-09	Positive	0.00137257	p__Firmicutes	c__Clostridia	o__Clostridiales	f__Veillonellaceae	g__Megasphaera	s__
Annual_Income	OTU3138798	2.00491e-07	Positive	0.00035048	p__Firmicutes	c__Clostridia	o__Clostridiales	f__Veillonellaceae	g__Phascolarctobacterium	s__
Annual_Income	OTU4328241	1.35615e-08	Positive	0.0100703	p__Firmicutes	c__Clostridia	o__Clostridiales	f__Veillonellaceae	g__Phascolarctobacterium	s__
Annual_Expense	OTU3138798	2.68134e-07	Positive	0.000626942	p__Firmicutes	c__Clostridia	o__Clostridiales	f__Veillonellaceae	g__Phascolarctobacterium	s__
Annual_Expense	OTU4328241	2.01317e-08	Positive	0.00460619	p__Firmicutes	c__Clostridia	o__Clostridiales	f__Veillonellaceae	g__Phascolarctobacterium	s__
Annual_Expense	OTU365628	2.20672e-10	Positive	0.0470288	p__Firmicutes	c__Clostridia	o__Clostridiales	f__Veillonellaceae	g__Phascolarctobacterium	s__
Annual_Income	OTU4458959	6.51265e-10	Positive	0.00306473	p__Firmicutes	c__Clostridia	o__Clostridiales	f__Veillonellaceae	g__Veillonella	s__
Annual_Income	OTU4475758	7.47862e-08	Positive	0.000762077	p__Firmicutes	c__Clostridia	o__Clostridiales	f__Veillonellaceae	g__Veillonella	s__dispar
Annual_Income	OTU4310208	2.94078e-10	Positive	0.00174152	p__Firmicutes	c__Clostridia	o__Clostridiales	f__Veillonellaceae	g__Veillonella	s__dispar
Annual_Income	OTU4474951	7.5355e-08	Positive	0.0148365	p__Firmicutes	c__Clostridia	o__Clostridiales	f__Veillonellaceae	g__Veillonella	s__parvula
Annual_Expense	OTU3855938	1.85179e-08	Positive	0.000158777	p__Firmicutes	c__Erysipelotrichi	o__Erysipelotrichales	f__Erysipelotrichaceae	g__Coprobacillus	s__
Annual_Income	OTU4254313	3.61813e-08	Negative	0.0283975	p__Fusobacteria	c__Fusobacteriia	o__Fusobacteriales	f__Fusobacteriaceae	g__Fusobacterium	s__
Annual_Income	OTU4388819	6.43022e-08	Positive	0.000691761	p__Proteobacteria	c__Alphaproteobacteria	o__Rhizobiales	f__Bradyrhizobiaceae	g__Bradyrhizobium	s__
Annual_Income	OTU4475561	4.71117e-08	Positive	0.00172283	p__Proteobacteria	c__Alphaproteobacteria	o__Rhizobiales	f__Bradyrhizobiaceae	g__Bradyrhizobium	s__
Annual_Expense	OTU4388819	8.32687e-08	Positive	0.00143588	p__Proteobacteria	c__Alphaproteobacteria	o__Rhizobiales	f__Bradyrhizobiaceae	g__Bradyrhizobium	s__
Annual_Expense	OTU4475561	4.5901e-08	Positive	0.0349692	p__Proteobacteria	c__Alphaproteobacteria	o__Rhizobiales	f__Bradyrhizobiaceae	g__Bradyrhizobium	s__
Annual_Expense	OTU4463045	2.16995e-08	Positive	0.0472087	p__Proteobacteria	c__Alphaproteobacteria	o__Sphingomonadales	f__Sphingomonadaceae	g__Sphingomonas	s__
Annual_Income	OTU1111200	4.96824e-08	Positive	3.20359e-06	p__Proteobacteria	c__Betaproteobacteria	o__Burkholderiales	f__	g__	s__
Annual_Income	OTU4441792	4.14638e-08	Positive	6.624e-05	p__Proteobacteria	c__Betaproteobacteria	o__Burkholderiales	f__	g__	s__
Annual_Expense	OTU1111200	5.51862e-08	Positive	0.000205302	p__Proteobacteria	c__Betaproteobacteria	o__Burkholderiales	f__	g__	s__
Annual_Expense	OTU4441792	4.94929e-08	Positive	0.000699961	p__Proteobacteria	c__Betaproteobacteria	o__Burkholderiales	f__	g__	s__
Annual_Income	OTU215097	1.08323e-07	Positive	5.40566e-16	p__Proteobacteria	c__Betaproteobacteria	o__Burkholderiales	f__Alcaligenaceae	g__Sutterella	s__
Annual_Income	OTU4474255	1.00374e-07	Positive	0.00023816	p__Proteobacteria	c__Betaproteobacteria	o__Burkholderiales	f__Alcaligenaceae	g__Sutterella	s__
Annual_Expense	OTU215097	1.1859e-07	Positive	6.88204e-11	p__Proteobacteria	c__Betaproteobacteria	o__Burkholderiales	f__Alcaligenaceae	g__Sutterella	s__
Annual_Expense	OTU4474255	1.59789e-07	Positive	1.87171e-05	p__Proteobacteria	c__Betaproteobacteria	o__Burkholderiales	f__Alcaligenaceae	g__Sutterella	s__
Annual_Income	OTU4415338	5.01041e-08	Positive	6.67862e-06	p__Proteobacteria	c__Betaproteobacteria	o__Burkholderiales	f__Comamonadaceae	g__	s__
Annual_Expense	OTU4415338	7.51384e-08	Positive	2.46017e-07	p__Proteobacteria	c__Betaproteobacteria	o__Burkholderiales	f__Comamonadaceae	g__	s__
Annual_Expense	OTU4464858	9.46449e-10	Positive	0.0107691	p__Proteobacteria	c__Betaproteobacteria	o__Burkholderiales	f__Comamonadaceae	g__Comamonas	s__
Annual_Income	OTU4429445	2.0859e-10	Negative	0.00855776	p__Proteobacteria	c__Betaproteobacteria	o__Burkholderiales	f__Comamonadaceae	g__Hydrogenophaga	s__
Annual_Expense	OTU4429445	2.39771e-10	Negative	0.0364797	p__Proteobacteria	c__Betaproteobacteria	o__Burkholderiales	f__Comamonadaceae	g__Hydrogenophaga	s__
Annual_Income	OTU4366655	1.08184e-08	Positive	0.02241	p__Proteobacteria	c__Betaproteobacteria	o__Burkholderiales	f__Oxalobacteraceae	g__	s__
Annual_Income	OTU759916	9.64761e-09	Positive	0.0358463	p__Proteobacteria	c__Betaproteobacteria	o__Burkholderiales	f__Oxalobacteraceae	g__	s__
Annual_Expense	OTU4366655	1.63128e-08	Positive	0.00982425	p__Proteobacteria	c__Betaproteobacteria	o__Burkholderiales	f__Oxalobacteraceae	g__	s__
Annual_Income	OTU136025	2.51048e-07	Positive	4.03025e-05	p__Proteobacteria	c__Betaproteobacteria	o__Burkholderiales	f__Oxalobacteraceae	g__Ralstonia	s__
Annual_Expense	OTU136025	3.22991e-07	Positive	0.000139136	p__Proteobacteria	c__Betaproteobacteria	o__Burkholderiales	f__Oxalobacteraceae	g__Ralstonia	s__
Annual_Expense	OTU651436	2.26672e-08	Positive	0.026132	p__Proteobacteria	c__Betaproteobacteria	o__Burkholderiales	f__Oxalobacteraceae	g__Ralstonia	s__
Annual_Expense	OTU4413869	2.85431e-10	Positive	0.0010542	p__Proteobacteria	c__Betaproteobacteria	o__Methylophilales	f__Methylophilaceae	g__Methylotenera	s__mobilis
Annual_Income	OTU354574	5.652e-08	Positive	6.67862e-06	p__Proteobacteria	c__Deltaproteobacteria	o__Desulfovibrionales	f__Desulfovibrionaceae	g__Bilophila	s__
Annual_Expense	OTU354574	5.40898e-08	Positive	0.00246707	p__Proteobacteria	c__Deltaproteobacteria	o__Desulfovibrionales	f__Desulfovibrionaceae	g__Bilophila	s__
Annual_Expense	OTU4413170	1.77637e-08	Positive	0.0454946	p__Proteobacteria	c__Gammaproteobacteria	o__Alteromonadales	f__Idiomarinaceae	g__Pseudidiomarina	s__
Annual_Income	OTU301184	1.77536e-08	Negative	0.0165937	p__Proteobacteria	c__Gammaproteobacteria	o__Enterobacteriales	f__Enterobacteriaceae	g__	s__
Annual_Income	OTU4375000	1.2375e-08	Negative	0.0280361	p__Proteobacteria	c__Gammaproteobacteria	o__Enterobacteriales	f__Enterobacteriaceae	g__	s__
Annual_Income	OTU668514	1.25209e-08	Negative	0.0483636	p__Proteobacteria	c__Gammaproteobacteria	o__Enterobacteriales	f__Enterobacteriaceae	g__	s__
Annual_Income	OTU167950	1.40114e-08	Negative	0.0426506	p__Proteobacteria	c__Gammaproteobacteria	o__Enterobacteriales	f__Enterobacteriaceae	g__Citrobacter	s__
Annual_Income	OTU3070686	2.22757e-08	Negative	5.83435e-06	p__Proteobacteria	c__Gammaproteobacteria	o__Pseudomonadales	f__Moraxellaceae	g__	s__
Annual_Expense	OTU3070686	2.99153e-08	Negative	7.65922e-06	p__Proteobacteria	c__Gammaproteobacteria	o__Pseudomonadales	f__Moraxellaceae	g__	s__
Annual_Income	OTU4456889	4.28963e-08	Negative	0.00035048	p__Proteobacteria	c__Gammaproteobacteria	o__Pseudomonadales	f__Pseudomonadaceae	g__Pseudomonas	s__
Annual_Expense	OTU4456889	3.70953e-08	Negative	0.0452552	p__Proteobacteria	c__Gammaproteobacteria	o__Pseudomonadales	f__Pseudomonadaceae	g__Pseudomonas	s__

## Sheet: Table S4
Table S4. The Chi-square tests results of MetS prevalence between different subgroups in Fig. 6d. Multiple comparisons were adjusted by FDR corrections and q<0.05 was considered statistically significant (highlighted in red).
q value	MetS index	Quartile 1				Quartile 2				Quartile 3				Quartile 4
MetS index	Sedentary time	Quartile 1	Quartile 2	Quartile 3	Quartile 4	Quartile 1	Quartile 2	Quartile 3	Quartile 4	Quartile 1	Quartile 2	Quartile 3	Quartile 4	Quartile 1	Quartile 2	Quartile 3	Quartile 4
Quartile 1	Quartile 1
	Quartile 2	0.110994
	Quartile 3	0.1432	1
	Quartile 4	0.0638882	0.847629	0.837811
Quartile 2	Quartile 1	0.0515508	0.697369	0.697369	0.918525
	Quartile 2	0.0882523	1	0.976487	0.900869	0.753438
	Quartile 3	0.00029145	0.0324976	0.0421204	0.0907232	0.190895	0.0375774
	Quartile 4	8.3724e-05	0.0107824	0.0169888	0.0419916	0.110943	0.0125219	0.860539
Quartile 3	Quartile 1	0.00242296	0.130899	0.146596	0.250963	0.417289	0.146596	0.753438	0.542085
	Quartile 2	0.005494	0.250834	0.271885	0.480538	0.697369	0.28274	0.330819	0.190895	0.697369
	Quartile 3	0.005494	0.22762	0.244294	0.408823	0.60737	0.24791	0.512042	0.318308	0.860539	0.923509
	Quartile 4	7.08864e-06	0.00181641	0.0027837	0.00762961	0.0324976	0.00181641	0.470288	0.689357	0.244294	0.0518105	0.126709
Quartile 4	Quartile 1	0.005494	0.222904	0.240447	0.402422	0.60101	0.244294	0.519839	0.32479	0.867279	0.918525	1	0.130114
	Quartile 2	7.27721e-06	0.00181641	0.00341332	0.00962913	0.0417505	0.00187474	0.581315	0.817666	0.301171	0.0672303	0.151219	0.914762	0.155534
	Quartile 3	4.12921e-09	1.23543e-06	5.57986e-06	1.76173e-05	0.000288412	1.23543e-06	0.0206003	0.0430897	0.00730438	0.000256604	0.00182246	0.150037	0.00187474	0.0773316
	Quartile 4	4.12921e-09	1.15037e-06	4.63647e-06	1.42737e-05	0.000263156	1.15037e-06	0.0199976	0.0426099	0.00700461	0.000210724	0.00181641	0.150037	0.00181641	0.0769551	1

## Sheet: Table S5
Table S5. Metadata used in the present study. The first column is the sample ID and the first row is the information used in this study.
#SampleID	District_Code	Age(years)	Gender	Bristol_Stool_Scale	Annual_Income(CNY)	Annual_Expense(CNY)	Probiotics/Prebiotics/Symbiotics_Use_In_Last_2_Weeks	Medication_Use	Take_Medication_As_Directed_To_Control_Blood_Pressure	Take_Medication_When_Hypertension_Symptoms_Occur	Take_Oral_Medication_To_Control_Blood_Glucose	Take_Medication_To_Control_Blood_Lipid	MetS	SBP(mmHg)	DBP(mmHg)	Waist(cm)	FBG(mmol/L)	TG(mmol/L)	HDL(mmol/L)	Grain(g/year)	Vegetable(g/year)	Livestock_Meat(g/year)	Fruit(g/year)	Years_of_Tabacco_Use(years)	Knowledge_of_Physical_Activity_Guidelines	Knowledge_of_Dietary_Guidelines	Sedentary_Time(min/day)	DNA_Extraction_Date	PCR_Operator	PCR_Circle	Forward_Barcode	Forward_Primer	Reverse_Barcode	Reverse_Primer	PCR_Machine(Model/Company/Origin)	Sequencing_Platform
G440104002	G440104	78	Male	4	32000	19200	n	n	n	n	n	n	y	135	77	90.05	6.905	1.95	0.88	39700	91250	17780	7800	36	y	y	360	2016.02.15	Operator1	30	TTATTACGC	GTGTGYCAGCMGCCGCGGTAA	AACTCCATT	CCGGACTACNVGGGTWTCTAAT	ViiA 7/Life Technologies/Singapore	Hiseq2500
G440104004	G440104	70	Female	4	24000	19200	n	y	y	n	y	n	y	148	78	76.8	7.075	2.27	0.83	NA	NA	NA	NA	0	y	y	480	2016.02.15	Operator1	30	TTAACCTTC	GTGTGYCAGCMGCCGCGGTAA	AACTCCATT	CCGGACTACNVGGGTWTCTAAT	ViiA 7/Life Technologies/Singapore	Hiseq2500
G440104005	G440104	39	Male	4	24000	19200	y	n	n	n	n	n	n	115	75	79.75	5.28	1.215	0.89	NA	NA	NA	NA	0	n	n	390	2016.02.15	Operator1	30	TTAAGGAAG	GTGTGYCAGCMGCCGCGGTAA	AACTCCATT	CCGGACTACNVGGGTWTCTAAT	ViiA 7/Life Technologies/Singapore	Hiseq2500
G440104006	G440104	36	Female	4	24000	19200	n	n	n	n	n	NA	n	106	70	74.45	5.8	1.155	1.02	NA	NA	NA	NA	0	n	n	120	2016.02.15	Operator1	30	TTACTCACT	GTGTGYCAGCMGCCGCGGTAA	AACTCCATT	CCGGACTACNVGGGTWTCTAAT	ViiA 7/Life Technologies/Singapore	Hiseq2500
G440104007	G440104	65	Female	4	18000	15000	n	n	n	n	n	n	n	132	76	76.05	4.88	1.14	1.42	73000	182500	109500	36400	0	n	y	360	2016.02.15	Operator1	30	TTACAGTGA	GTGTGYCAGCMGCCGCGGTAA	AACTCCATT	CCGGACTACNVGGGTWTCTAAT	ViiA 7/Life Technologies/Singapore	Hiseq2500
G440104008	G440104	68	Male	3	18000	15000	n	y	y	n	n	n	n	127	67	84.75	5.245	1.39	1.19	146000	182500	73000	5400	49	n	n	720	2016.02.15	Operator1	30	TTAGCTCAT	GTGTGYCAGCMGCCGCGGTAA	AACTCCATT	CCGGACTACNVGGGTWTCTAAT	ViiA 7/Life Technologies/Singapore	Hiseq2500
G440104009	G440104	70	Female	5	3900	3900	NA	y	y	n	y	y	y	196	87	98.45	19.53	2.775	1.17	25550	292000	54750	54750	0	n	n	240	2016.02.15	Operator1	30	TTAGGAGTA	GTGTGYCAGCMGCCGCGGTAA	AACTCCATT	CCGGACTACNVGGGTWTCTAAT	ViiA 7/Life Technologies/Singapore	Hiseq2500
G440104013	G440104	62	Female	4	42400	30400	n	y	y	y	n	n	n	103	63	83	5.1	1.135	0.82	54750	164250	29200	24960	0	n	n	210	2016.02.15	Operator1	30	TTCTTCTAG	GTGTGYCAGCMGCCGCGGTAA	AACTCCATT	CCGGACTACNVGGGTWTCTAAT	ViiA 7/Life Technologies/Singapore	Hiseq2500
G440104014	G440104	64	Male	5	42400	30400	n	y	NA	NA	NA	y	y	151	94	84.5	4.77	2.16	0.88	80300	36500	54750	240	24	n	n	480	2016.02.15	Operator1	30	TTCTAGATC	GTGTGYCAGCMGCCGCGGTAA	AACTCCATT	CCGGACTACNVGGGTWTCTAAT	ViiA 7/Life Technologies/Singapore	Hiseq2500
G440104015	G440104	64	Male	5	57000	NA	n	n	n	n	n	n	n	140	69	84.4	5.835	1.505	1.37	149820	273750	83840	65700	NA	n	y	600	2016.02.15	Operator1	30	TTCATTCCA	GTGTGYCAGCMGCCGCGGTAA	AACTCCATT	CCGGACTACNVGGGTWTCTAAT	ViiA 7/Life Technologies/Singapore	Hiseq2500
G440104016	G440104	61	Female	5	57000	NA	n	n	n	n	n	n	n	113	57	73.8	6.09	0.82	1.85	NA	NA	NA	NA	0	n	n	240	2016.02.15	Operator1	30	TTCAACGGT	GTGTGYCAGCMGCCGCGGTAA	AACTCCATT	CCGGACTACNVGGGTWTCTAAT	ViiA 7/Life Technologies/Singapore	Hiseq2500
G440104017	G440104	45	Female	6	440000	28000	n	n	n	n	NA	NA	n	154	93	79.65	5.49	1.57	0.84	NA	NA	NA	NA	0	n	n	240	2016.02.15	Operator1	30	TTCCGTGAC	GTGTGYCAGCMGCCGCGGTAA	AACTCCATT	CCGGACTACNVGGGTWTCTAAT	ViiA 7/Life Technologies/Singapore	Hiseq2500
G440104021	G440104	64	Male	4	21000	15000	n	y	y	n	n	y	y	155	94	89.05	5.58	3.265	0.57	NA	NA	NA	NA	48	n	n	300	2016.02.15	Operator1	30	TTCGCAACG	GTGTGYCAGCMGCCGCGGTAA	AACTCCATT	CCGGACTACNVGGGTWTCTAAT	ViiA 7/Life Technologies/Singapore	Hiseq2500
G440104022	G440104	53	Female	5	21000	15000	n	n	n	n	n	n	y	117	70	85.6	6.105	2.42	0.96	146000	730000	49500	18250	0	n	n	60	2016.02.15	Operator1	30	TTGTCTAGA	GTGTGYCAGCMGCCGCGGTAA	AACTCCATT	CCGGACTACNVGGGTWTCTAAT	ViiA 7/Life Technologies/Singapore	Hiseq2500
G440104023	G440104	58	Female	4	18000	11200	n	y	n	n	n	y	n	128	76	81.15	6.325	1.49	1.05	25850	182500	49520	31200	42	n	n	120	2016.02.15	Operator1	30	TTGTGATCT	GTGTGYCAGCMGCCGCGGTAA	AACTCCATT	CCGGACTACNVGGGTWTCTAAT	ViiA 7/Life Technologies/Singapore	Hiseq2500
G440104025	G440104	31	Male	6	120000	840000	n	n	n	n	n	n	y	152	101	90.55	4.94	1.73	0.83	NA	NA	NA	NA	16	n	n	360	2016.02.15	Operator1	30	TTGCTGCTG	GTGTGYCAGCMGCCGCGGTAA	AACTCCATT	CCGGACTACNVGGGTWTCTAAT	ViiA 7/Life Technologies/Singapore	Hiseq2500
G440104026	G440104	60	Female	4	30000	18000	n	n	n	n	NA	n	y	113	67	87.75	7.36	1.66	0.89	54750	146000	91250	146000	0	n	y	240	2016.02.15	Operator1	30	TATTACTCC	GTGTGYCAGCMGCCGCGGTAA	AACTCCATT	CCGGACTACNVGGGTWTCTAAT	ViiA 7/Life Technologies/Singapore	Hiseq2500
G440104027	G440104	58	Male	4	30000	18000	n	n	n	n	NA	NA	n	118	74	94	5.065	1.205	1	36500	182500	109500	36500	0	n	n	180	2016.02.15	Operator1	30	TATTCTCTG	GTGTGYCAGCMGCCGCGGTAA	AACTCCATT	CCGGACTACNVGGGTWTCTAAT	ViiA 7/Life Technologies/Singapore	Hiseq2500
G440104028	G440104	66	Male	4	40000	28000	n	y	y	n	n	n	y	174	114	91	5.8	2.19	1.17	18250	182500	20800	91250	0	n	n	150	2016.02.15	Operator1	30	TATTGGAGT	GTGTGYCAGCMGCCGCGGTAA	AACTCCATT	CCGGACTACNVGGGTWTCTAAT	ViiA 7/Life Technologies/Singapore	Hiseq2500
G440104029	G440104	65	Female	5	40000	28000	n	y	n	n	n	y	y	131	73	90	5.595	2.6	1.22	18250	182500	73000	31200	0	n	n	210	2016.02.15	Operator1	30	TATATTGGC	GTGTGYCAGCMGCCGCGGTAA	AACTCCATT	CCGGACTACNVGGGTWTCTAAT	ViiA 7/Life Technologies/Singapore	Hiseq2500
G440104031	G440104	52	Male	3	22000	20000	n	n	NA	NA	NA	NA	y	133	85	94.75	8.12	2.16	0.7	83950	219000	109500	6000	37	n	n	180	2016.02.15	Operator1	30	TATAGCCAA	GTGTGYCAGCMGCCGCGGTAA	AACTCCATT	CCGGACTACNVGGGTWTCTAAT	ViiA 7/Life Technologies/Singapore	Hiseq2500
G440104032	G440104	42	Male	7	22000	20000	NA	n	NA	NA	NA	NA	n	125	79	87	5.39	6.2	0.97	73000	182500	91250	10400	0	n	n	240	2016.02.15	Operator1	30	TTGTCTAGA	GTGTGYCAGCMGCCGCGGTAA	TGAATATCG	CCGGACTACNVGGGTWTCTAAT	ViiA 7/Life Technologies/Singapore	Hiseq2500
G440104033	G440104	20	Male	2	22000	20000	n	n	NA	NA	n	n	n	98	50	78.05	4.84	1.02	1.17	NA	NA	NA	NA	4	n	n	600	2016.02.15	Operator1	30	TATGTACCT	GTGTGYCAGCMGCCGCGGTAA	AACTCCATT	CCGGACTACNVGGGTWTCTAAT	ViiA 7/Life Technologies/Singapore	Hiseq2500
G440104034	G440104	47	Male	2	27000	21000	n	n	NA	NA	NA	NA	n	118	72	84.75	5.65	0.84	1.12	73000	182500	2600	1200	30	n	n	120	2016.02.15	Operator1	30	TAATCGGAA	GTGTGYCAGCMGCCGCGGTAA	AACTCCATT	CCGGACTACNVGGGTWTCTAAT	ViiA 7/Life Technologies/Singapore	Hiseq2500
G440104035	G440104	53	Male	4	27000	21000	n	n	NA	NA	NA	NA	n	106	68	86.5	4.965	1.575	1.05	73000	182500	5200	200	33	n	n	120	2016.02.15	Operator1	30	TAAGACATG	GTGTGYCAGCMGCCGCGGTAA	AACTCCATT	CCGGACTACNVGGGTWTCTAAT	ViiA 7/Life Technologies/Singapore	Hiseq2500
G440104036	G440104	80	Female	5	NA	NA	n	y	y	n	n	n	n	138	75	78.75	6.2	1.23	1.77	36500	219000	73000	41600	0	n	n	240	2016.02.15	Operator1	30	TACACATGA	GTGTGYCAGCMGCCGCGGTAA	AACTCCATT	CCGGACTACNVGGGTWTCTAAT	ViiA 7/Life Technologies/Singapore	Hiseq2500
G440104037	G440104	61	Female	4	NA	NA	n	y	y	n	n	n	y	167	92	88.35	7.695	1.505	1.62	70970	182500	77230	31200	0	n	n	360	2016.02.15	Operator1	30	TACCTCGTA	GTGTGYCAGCMGCCGCGGTAA	AACTCCATT	CCGGACTACNVGGGTWTCTAAT	ViiA 7/Life Technologies/Singapore	Hiseq2500
G440104038	G440104	66	Male	4	NA	NA	n	y	y	n	NA	NA	y	134	82	84.65	5.325	1.825	0.98	73560	182500	18450	200	51	n	n	240	2016.02.15	Operator1	30	TACGAGTAT	GTGTGYCAGCMGCCGCGGTAA	AACTCCATT	CCGGACTACNVGGGTWTCTAAT	ViiA 7/Life Technologies/Singapore	Hiseq2500
G440104041	G440104	53	Female	4	20400	9600	n	n	n	n	n	n	n	119	70	79.25	6.335	1.5	1.32	NA	NA	NA	NA	0	n	n	240	2016.02.15	Operator1	30	TAGAAGACA	GTGTGYCAGCMGCCGCGGTAA	AACTCCATT	CCGGACTACNVGGGTWTCTAAT	ViiA 7/Life Technologies/Singapore	Hiseq2500
G440104042	G440104	66	Male	4	32000	12000	n	y	y	y	n	n	n	135	79	85	5.98	1.76	1.21	43800	146000	36500	7800	49	n	y	240	2016.02.15	Operator1	30	TAGCATCGT	GTGTGYCAGCMGCCGCGGTAA	AACTCCATT	CCGGACTACNVGGGTWTCTAAT	ViiA 7/Life Technologies/Singapore	Hiseq2500
G440104043	G440104	63	Female	5	32000	12000	NA	n	n	n	n	NA	n	117	78	88	5.365	1.405	1.2	65700	146000	36500	15600	0	n	n	270	2016.02.15	Operator1	30	TAGCCAATC	GTGTGYCAGCMGCCGCGGTAA	AACTCCATT	CCGGACTACNVGGGTWTCTAAT	ViiA 7/Life Technologies/Singapore	Hiseq2500
G440104044	G440104	67	Male	3	42000	21000	n	y	y	y	n	n	y	175	103	89.5	6.27	1.775	0.92	65700	182500	73000	73000	48	n	n	120	2016.02.15	Operator1	30	TCTATGTCG	GTGTGYCAGCMGCCGCGGTAA	AACTCCATT	CCGGACTACNVGGGTWTCTAAT	ViiA 7/Life Technologies/Singapore	Hiseq2500
G440104045	G440104	65	Female	5	42000	21000	n	n	n	n	n	n	n	137	83	76	5.13	0.66	1.89	43800	182500	73000	54750	0	n	y	120	2016.02.15	Operator1	30	TCTACAGTT	GTGTGYCAGCMGCCGCGGTAA	AACTCCATT	CCGGACTACNVGGGTWTCTAAT	ViiA 7/Life Technologies/Singapore	Hiseq2500
G440104046	G440104	57	Female	3	39000	39000	n	y	y	y	y	n	y	148	83	87.55	7.1	3.63	1.02	18250	91250	45625	7800	0	n	n	480	2016.02.15	Operator1	30	TCTCTAAGA	GTGTGYCAGCMGCCGCGGTAA	AACTCCATT	CCGGACTACNVGGGTWTCTAAT	ViiA 7/Life Technologies/Singapore	Hiseq2500
G440104052	G440104	48	Female	6	3000	3000	n	n	n	n	NA	NA	n	112	66	76	4.965	0.71	1.23	131400	365000	146000	28080	0	n	n	150	2016.02.15	Operator1	30	TCTCCGCAC	GTGTGYCAGCMGCCGCGGTAA	AACTCCATT	CCGGACTACNVGGGTWTCTAAT	ViiA 7/Life Technologies/Singapore	Hiseq2500
G440104053	G440104	21	Female	5	3000	3000	n	n	n	n	NA	NA	n	103	65	71.15	4.925	0.605	1.27	109500	109500	219000	4160	0	n	n	300	2016.02.15	Operator1	30	TCTGGTATC	GTGTGYCAGCMGCCGCGGTAA	AACTCCATT	CCGGACTACNVGGGTWTCTAAT	ViiA 7/Life Technologies/Singapore	Hiseq2500
G440104054	G440104	45	Female	4	17500	13750	n	n	n	n	n	n	n	123	77	79.5	4.32	0.805	0.65	82100	182500	157650	52000	0	n	n	240	2016.02.15	Operator1	30	TCATGCCTT	GTGTGYCAGCMGCCGCGGTAA	AACTCCATT	CCGGACTACNVGGGTWTCTAAT	ViiA 7/Life Technologies/Singapore	Hiseq2500
G440104057	G440104	55	Female	5	26666.7	23333.3	y	n	n	n	n	n	n	120	71	83	6.235	0.935	1.29	NA	NA	NA	NA	0	n	y	120	2016.02.15	Operator1	30	TCAGTCGAC	GTGTGYCAGCMGCCGCGGTAA	AACTCCATT	CCGGACTACNVGGGTWTCTAAT	ViiA 7/Life Technologies/Singapore	Hiseq2500
G440104058	G440104	51	Female	4	8000	NA	y	n	NA	NA	n	NA	n	130	76	74.05	5.615	0.595	1.52	297600	73000	115900	65700	0	n	y	270	2016.02.15	Operator1	30	TCCTAACAA	GTGTGYCAGCMGCCGCGGTAA	AACTCCATT	CCGGACTACNVGGGTWTCTAAT	ViiA 7/Life Technologies/Singapore	Hiseq2500
G440104059	G440104	24	Female	5	8000	NA	y	n	n	n	NA	NA	n	119	77	69.9	4.56	0.675	1.26	NA	NA	NA	NA	0	n	n	480	2016.02.15	Operator1	30	TCGAATTAC	GTGTGYCAGCMGCCGCGGTAA	AACTCCATT	CCGGACTACNVGGGTWTCTAAT	ViiA 7/Life Technologies/Singapore	Hiseq2500
G440104063	G440104	67	Male	3	40000	32000	n	n	n	n	NA	n	n	167	80	79.1	6.065	1.4	1.11	219000	182500	20800	292000	0	y	y	240	2016.02.15	Operator1	30	TCGAGACGG	GTGTGYCAGCMGCCGCGGTAA	AACTCCATT	CCGGACTACNVGGGTWTCTAAT	ViiA 7/Life Technologies/Singapore	Hiseq2500
G440104064	G440104	57	Male	4	80000	12000	n	n	n	n	n	n	y	145	88	86.45	5.23	2.345	0.74	73000	182500	73000	20800	37	n	n	360	2016.02.15	Operator1	30	TCGGCCTCA	GTGTGYCAGCMGCCGCGGTAA	AACTCCATT	CCGGACTACNVGGGTWTCTAAT	ViiA 7/Life Technologies/Singapore	Hiseq2500
G440104066	G440104	24	Female	4	80000	12000	n	n	n	n	NA	NA	n	106	73	67.55	4.845	1.21	1.05	36500	182500	109500	20800	0	n	y	660	2016.02.15	Operator1	30	TGTCCTTCT	GTGTGYCAGCMGCCGCGGTAA	AACTCCATT	CCGGACTACNVGGGTWTCTAAT	ViiA 7/Life Technologies/Singapore	Hiseq2500
G440104067	G440104	59	Female	4	48000	36000	y	n	n	n	n	n	n	113	62	92.95	5.275	1.42	0.87	10400	182500	91250	54750	0	n	y	180	2016.02.15	Operator1	30	TGTGAGCTA	GTGTGYCAGCMGCCGCGGTAA	AACTCCATT	CCGGACTACNVGGGTWTCTAAT	ViiA 7/Life Technologies/Singapore	Hiseq2500
G440104068	G440104	63	Male	4	NA	20000	n	n	NA	NA	NA	n	n	117	74	84.5	5.335	3.365	0.8	76480	91250	52000	54750	28	n	n	300	2016.02.15	Operator1	30	TGAGGTTGG	GTGTGYCAGCMGCCGCGGTAA	AACTCCATT	CCGGACTACNVGGGTWTCTAAT	ViiA 7/Life Technologies/Singapore	Hiseq2500
G440104069	G440104	54	Female	3	80000	12000	n	n	n	n	NA	NA	n	111	58	74.65	5.055	1.26	0.81	10950	36500	31200	31200	0	n	n	480	2016.02.15	Operator1	30	TGCTTGGCT	GTGTGYCAGCMGCCGCGGTAA	AACTCCATT	CCGGACTACNVGGGTWTCTAAT	ViiA 7/Life Technologies/Singapore	Hiseq2500
G440104070	G440104	62	Female	3	NA	20000	n	n	n	n	n	NA	n	188	98	94.55	5.645	1.115	1.52	49615	894250	25480	54750	0	y	y	210	2016.02.15	Operator1	30	TGCGTATTC	GTGTGYCAGCMGCCGCGGTAA	AACTCCATT	CCGGACTACNVGGGTWTCTAAT	ViiA 7/Life Technologies/Singapore	Hiseq2500
G440104072	G440104	29	Male	NA	48000	36000	n	n	n	n	n	n	n	103	61	102.05	4.805	1.4	0.96	NA	NA	NA	NA	0	y	y	480	2016.02.15	Operator1	30	TGGATAGAA	GTGTGYCAGCMGCCGCGGTAA	AACTCCATT	CCGGACTACNVGGGTWTCTAAT	ViiA 7/Life Technologies/Singapore	Hiseq2500
G440104075	G440104	65	Male	3	18000	12000	n	n	n	n	n	n	y	114	77	88.2	5.44	1.835	1	415420	146000	229520	31200	43	n	n	360	2016.02.15	Operator1	30	ATTATCGTG	GTGTGYCAGCMGCCGCGGTAA	AACTCCATT	CCGGACTACNVGGGTWTCTAAT	ViiA 7/Life Technologies/Singapore	Hiseq2500
G440104076	G440104	47	Female	5	24000	18000	n	n	n	n	n	n	n	132	80	82	5.045	1.72	1.47	219000	182500	73000	146000	0	n	n	180	2016.02.15	Operator1	30	ATTAAGCCT	GTGTGYCAGCMGCCGCGGTAA	AACTCCATT	CCGGACTACNVGGGTWTCTAAT	ViiA 7/Life Technologies/Singapore	Hiseq2500
G440104077	G440104	51	Male	5	24000	18000	n	n	n	n	n	n	n	121	79	92.35	4.97	1.915	1.05	NA	NA	NA	NA	31	n	n	480	2016.02.15	Operator1	30	ATTCTATCC	GTGTGYCAGCMGCCGCGGTAA	AACTCCATT	CCGGACTACNVGGGTWTCTAAT	ViiA 7/Life Technologies/Singapore	Hiseq2500
G440104079	G440104	61	Male	1	40000	20000	n	n	n	n	n	n	n	112	73	83.75	5.055	1.565	0.97	219000	146000	146000	10950	41	n	n	180	2016.02.15	Operator1	30	ATTGCTGCA	GTGTGYCAGCMGCCGCGGTAA	AACTCCATT	CCGGACTACNVGGGTWTCTAAT	ViiA 7/Life Technologies/Singapore	Hiseq2500
G440104080	G440104	27	Male	5	40000	20000	n	n	n	n	n	n	n	119	73	74.5	4.98	0.525	1.43	219000	219000	146000	15600	0	n	n	180	2016.02.15	Operator1	30	ATTGGACAG	GTGTGYCAGCMGCCGCGGTAA	AACTCCATT	CCGGACTACNVGGGTWTCTAAT	ViiA 7/Life Technologies/Singapore	Hiseq2500
G440104081	G440104	56	Female	6	18000	12000	n	y	y	n	n	n	n	129	60	83.5	5.035	1.36	1.26	224200	73000	37500	15600	0	n	n	120	2016.02.15	Operator1	30	ATACACCAC	GTGTGYCAGCMGCCGCGGTAA	AACTCCATT	CCGGACTACNVGGGTWTCTAAT	ViiA 7/Life Technologies/Singapore	Hiseq2500
G440104085	G440104	67	Female	3	33000	24000	n	n	NA	NA	NA	NA	n	125	70	67.5	4.785	1.225	2.14	36500	73000	73000	23400	0	n	n	120	2016.02.15	Operator1	30	ATCTGTCGT	GTGTGYCAGCMGCCGCGGTAA	AACTCCATT	CCGGACTACNVGGGTWTCTAAT	ViiA 7/Life Technologies/Singapore	Hiseq2500
G440104086	G440104	59	Female	3	20000	14000	n	n	n	n	n	n	n	111	69	73.05	5.14	1.32	1.39	73000	182500	36500	31200	0	n	n	360	2016.02.15	Operator1	30	ATCAGCACC	GTGTGYCAGCMGCCGCGGTAA	AACTCCATT	CCGGACTACNVGGGTWTCTAAT	ViiA 7/Life Technologies/Singapore	Hiseq2500
G440104087	G440104	53	Male	6	21000	18000	n	n	NA	NA	NA	NA	n	129	80	87.85	5.025	1.625	0.74	NA	NA	NA	NA	30	n	n	180	2016.02.15	Operator1	30	ATCGTGAGA	GTGTGYCAGCMGCCGCGGTAA	AACTCCATT	CCGGACTACNVGGGTWTCTAAT	ViiA 7/Life Technologies/Singapore	Hiseq2500
G440104089	G440104	23	Female	2	36000	24000	n	n	n	n	n	n	n	99	59	67	4.725	1.1	1.99	NA	NA	NA	NA	0	n	n	0	2016.02.15	Operator1	30	ATGTTGGAC	GTGTGYCAGCMGCCGCGGTAA	AACTCCATT	CCGGACTACNVGGGTWTCTAAT	ViiA 7/Life Technologies/Singapore	Hiseq2500
G440104090	G440104	69	Male	4	33000	24000	n	n	n	n	n	n	n	126	81	63.25	5.75	1.13	1.23	109500	54750	1460	5200	0	n	n	480	2016.02.15	Operator1	30	ATGACACTA	GTGTGYCAGCMGCCGCGGTAA	AACTCCATT	CCGGACTACNVGGGTWTCTAAT	ViiA 7/Life Technologies/Singapore	Hiseq2500
G440104092	G440104	57	Female	5	21000	18000	n	y	y	y	NA	NA	n	148	92	88.25	5.195	1.305	1.71	NA	NA	NA	NA	0	n	n	180	2016.02.15	Operator1	30	AATTGAGTC	GTGTGYCAGCMGCCGCGGTAA	AACTCCATT	CCGGACTACNVGGGTWTCTAAT	ViiA 7/Life Technologies/Singapore	Hiseq2500
G440104093	G440104	29	Female	4	21000	18000	n	n	NA	NA	NA	NA	n	129	75	77	5.105	1.15	1.15	NA	NA	NA	NA	0	n	n	240	2016.02.15	Operator1	30	AATCCGTTA	GTGTGYCAGCMGCCGCGGTAA	AACTCCATT	CCGGACTACNVGGGTWTCTAAT	ViiA 7/Life Technologies/Singapore	Hiseq2500
G440104095	G440104	47	Female	5	36000	24000	n	n	n	n	n	n	n	139	88	73.45	4.915	1.11	1.71	NA	NA	NA	NA	0	n	n	360	2016.02.15	Operator1	30	AATGCCAAT	GTGTGYCAGCMGCCGCGGTAA	AACTCCATT	CCGGACTACNVGGGTWTCTAAT	ViiA 7/Life Technologies/Singapore	Hiseq2500
G440104096	G440104	52	Male	5	36000	24000	n	n	NA	NA	NA	NA	n	125	74	70.35	4.83	1.15	1.03	NA	NA	NA	NA	38	n	n	450	2016.02.15	Operator1	30	AACTCTTAC	GTGTGYCAGCMGCCGCGGTAA	AACTCCATT	CCGGACTACNVGGGTWTCTAAT	ViiA 7/Life Technologies/Singapore	Hiseq2500
G440104098	G440104	63	Male	1	16000	16000	n	y	y	y	n	n	y	124	81	90.3	5.545	2.085	1.28	16425	54750	146000	31200	0	y	y	360	2016.02.15	Operator1	30	AACATGCTC	GTGTGYCAGCMGCCGCGGTAA	AACTCCATT	CCGGACTACNVGGGTWTCTAAT	ViiA 7/Life Technologies/Singapore	Hiseq2500
G440104099	G440104	24	Male	1	16000	16000	n	n	n	n	NA	NA	n	110	62	80.5	4.735	1.38	1.12	146000	73000	36500	15600	0	n	n	240	2016.02.15	Operator1	30	AACCGACCA	GTGTGYCAGCMGCCGCGGTAA	AACTCCATT	CCGGACTACNVGGGTWTCTAAT	ViiA 7/Life Technologies/Singapore	Hiseq2500
G440104100	G440104	55	Female	4	16000	16000	n	n	n	n	n	n	n	109	63	74.5	4.71	1.14	0.74	36500	91250	54750	41600	0	n	n	150	2016.02.15	Operator1	30	AAGTTATGG	GTGTGYCAGCMGCCGCGGTAA	AACTCCATT	CCGGACTACNVGGGTWTCTAAT	ViiA 7/Life Technologies/Singapore	Hiseq2500
G440104101	G440104	75	Male	2	13750	8750	n	y	y	y	y	y	y	181	81	84.3	10.68	2.225	0.81	54750	219000	21900	15600	0	n	n	450	2016.02.16	Operator1	30	AAGAGTATG	GTGTGYCAGCMGCCGCGGTAA	AACTCCATT	CCGGACTACNVGGGTWTCTAAT	ViiA 7/Life Technologies/Singapore	Hiseq2500
G440104102	G440104	45	Male	4	13750	8750	n	n	n	n	NA	NA	n	98	68	78.35	5.75	1.075	1.15	219000	255500	91250	23400	0	n	n	360	2016.02.16	Operator1	30	TTATATGCG	GTGTGYCAGCMGCCGCGGTAA	AACTGTTGC	CCGGACTACNVGGGTWTCTAAT	ViiA 7/Life Technologies/Singapore	Hiseq2500
G440104103	G440104	45	Female	4	13750	8750	n	n	NA	NA	NA	NA	n	123	77	81	5.99	2.07	1.38	219000	182500	87600	273750	0	n	y	180	2016.02.16	Operator1	30	TTAACCTTC	GTGTGYCAGCMGCCGCGGTAA	AACTGTTGC	CCGGACTACNVGGGTWTCTAAT	ViiA 7/Life Technologies/Singapore	Hiseq2500
G440104104	G440104	80	Male	5	18000	18000	n	y	y	y	NA	NA	n	126	62	70.25	5.26	1.26	0.87	82125	219000	54750	1200	72	n	n	720	2016.02.16	Operator1	30	TTAAGGAAG	GTGTGYCAGCMGCCGCGGTAA	ATTAAGCCT	CCGGACTACNVGGGTWTCTAAT	EXI-05C-1201011/BIONEER/Korea	Hiseq2500
G440104108	G440104	69	Female	5	NA	NA	n	n	n	n	n	n	y	134	70	102.7	10.615	1.235	1.31	NA	NA	NA	NA	0	n	n	120	2016.02.16	Operator1	30	TTAGCTCAT	GTGTGYCAGCMGCCGCGGTAA	ATTAAGCCT	CCGGACTACNVGGGTWTCTAAT	EXI-05C-1201011/BIONEER/Korea	Hiseq2500
G440104113	G440104	58	Male	4	NA	NA	n	n	n	n	n	n	n	101	64	81.35	4.375	1.095	1.09	73000	182500	27375	182500	38	n	n	480	2016.02.16	Operator1	30	TTCTTCTAG	GTGTGYCAGCMGCCGCGGTAA	ATTAAGCCT	CCGGACTACNVGGGTWTCTAAT	EXI-05C-1201011/BIONEER/Korea	Hiseq2500
G440104114	G440104	54	Female	3	NA	NA	n	n	NA	NA	NA	NA	n	143	81	75.7	4.845	1.235	0.96	73000	182500	109500	91250	0	n	n	480	2016.02.16	Operator1	30	TTCTAGATC	GTGTGYCAGCMGCCGCGGTAA	ATTAAGCCT	CCGGACTACNVGGGTWTCTAAT	EXI-05C-1201011/BIONEER/Korea	Hiseq2500
G440104115	G440104	60	Female	2	43200	NA	n	n	n	n	NA	NA	n	94	64	65.7	4.71	0.47	1.31	NA	NA	NA	NA	0	n	n	60	2016.02.16	Operator1	30	TTCATTCCA	GTGTGYCAGCMGCCGCGGTAA	ATTAAGCCT	CCGGACTACNVGGGTWTCTAAT	EXI-05C-1201011/BIONEER/Korea	Hiseq2500
[truncated: 6,822 more rows]

## Sheet: Table S6
Table S6. Associations between OTUs and subjects' medical metadata determined by MaAsLin (multivariate association analysis) adjusted by age, gender, Bristol stool scale and geographic locations, excluding samples containing over 20% Proteobacteria.
[truncated: 686 more rows]

[truncated: 7 more sheets: Table S7, Table S8, Table S9, Table S10, Table S11, Table S12, Table S13]
